# Supplementary material for: The RNA-Binding Protein BoRHON1 Positively Regulates the Accumulation of Aliphatic Glucosinolates in Cabbage
Source: Int J Mol Sci. 2024 May 13;25(10):5314. doi: 10.3390/ijms25105314 (PMC11120748; doi:10.3390/ijms25105314)
Supplement: Supplementary file 1 [file ijms-25-05314-s001.zip]

Archive with 7 entries (7 files):
- Figures S1-S7.pptx
- Table S1.xlsx
- Table S2.xlsx
- Table S3.xlsx
- Table S4.xlsx
- Table S5.xlsx
- Table S6.xlsx
