# Supplementary material for: The RNA-Binding Protein BoRHON1 Positively Regulates the Accumulation of Aliphatic Glucosinolates in Cabbage
Source: Int J Mol Sci. 2024 May 13;25(10):5314. doi: 10.3390/ijms25105314 (PMC11120748; doi:10.3390/ijms25105314)
Supplement: Supplementary file 1 [file ijms-25-05314-s001.zip › Table S1.xlsx]

## Sheet: Summary
	Supplementary Table. S1. The Summary Table of Transcription Factors Binding Promoters of MYB28 and MYB29
	Numbers of Promoter Binding	Counts of TFs
	1	85
	2	67
	3	32
	4	37
	5	18
	6	18
	7	10
	8	11
	9	6
	10	5
	11	9
	12	2
	13	4
	14	4
	15	2
	16	2
	17	8
	18	3
	19	3
	20	5
	21	7
	22	1
	23	9
	24	3
	25	9
	26	1
	27	1
	28	1
	30	1
	TFs binding 20 or more promoters	38
	TFs in total	364

## Sheet: Full list
	The Summary Table of transcription factors and the promoters of aliphatic glucosinolate biosynthesis genes
	Promoter, AGI	Gene Promoter Names	TF Names	TF, AGI	TF binding numbers
	AT5G61420	MYB28	MAC5A	AT1G07360	1 TF on 1 Promoters
	AT5G61420	MYB28	ATU2AF35A	AT1G27650	1 TF on 1 Promoters
	AT5G61420	MYB28	AT1G35490	AT1G35490	1 TF on 1 Promoters
	AT5G61420	MYB28	HOS10	AT1G35515	1 TF on 1 Promoters
	AT5G61420	MYB28	AT1G47655	AT1G47655	1 TF on 1 Promoters
	AT5G61420	MYB28	AGL102	AT1G47760	1 TF on 1 Promoters
	AT5G61420	MYB28	PLT2	AT1G51190	1 TF on 1 Promoters
	AT5G61420	MYB28	TAF6B	AT1G54360	1 TF on 1 Promoters
	AT5G61420	MYB28	TCP1	AT1G67260	1 TF on 1 Promoters
	AT5G61420	MYB28	PAN	AT1G68640	1 TF on 1 Promoters
	AT5G61420	MYB28	KNAT2	AT1G70510	1 TF on 1 Promoters
	AT5G61420	MYB28	AT1G72740	AT1G72740	1 TF on 1 Promoters
	AT5G61420	MYB28	XERICO	AT2G04240	1 TF on 1 Promoters
	AT5G61420	MYB28	HB21	AT2G18550	1 TF on 1 Promoters
	AT5G61420	MYB28	UKTF1	AT2G20100	1 TF on 1 Promoters
	AT5G61420	MYB28	SVP	AT2G22540	1 TF on 1 Promoters
	AT5G61420	MYB28	CLF	AT2G23380	1 TF on 1 Promoters
	AT5G61420	MYB28	HSI2	AT2G30470	1 TF on 1 Promoters
	AT5G61420	MYB28	OFP16	AT2G32100	1 TF on 1 Promoters
	AT5G61420	MYB28	SPL3	AT2G33810	1 TF on 1 Promoters
	AT5G61420	MYB28	SWIB6	AT2G35605	1 TF on 1 Promoters
	AT5G61420	MYB28	MYS1	AT2G38300	1 TF on 1 Promoters
	AT5G61420	MYB28	FHA3	AT3G02400	1 TF on 1 Promoters
	AT5G61420	MYB28	MYB107	AT3G02940	1 TF on 1 Promoters
	AT5G61420	MYB28	REM22	AT3G17010	1 TF on 1 Promoters
	AT5G61420	MYB28	MED6	AT3G21350	1 TF on 1 Promoters
	AT5G61420	MYB28	AT3G44785	AT3G44785	1 TF on 1 Promoters
	AT5G61420	MYB28	MYB45	AT3G48920	1 TF on 1 Promoters
	AT5G61420	MYB28	WRKY42	AT4G04450	1 TF on 1 Promoters
	AT5G61420	MYB28	FRF3	AT4G12850	1 TF on 1 Promoters
	AT5G61420	MYB28	MDA1	AT4G14605	1 TF on 1 Promoters
	AT5G61420	MYB28	TCP2	AT4G18390	1 TF on 1 Promoters
	AT5G61420	MYB28	OFP5	AT4G18830	1 TF on 1 Promoters
	AT5G61420	MYB28	JMJ28	AT4G21430	1 TF on 1 Promoters
	AT5G61420	MYB28	EBS	AT4G22140	1 TF on 1 Promoters
	AT5G61420	MYB28	AT4G25410	AT4G25410	1 TF on 1 Promoters
	AT5G61420	MYB28	LAF1	AT4G25560	1 TF on 1 Promoters
	AT5G61420	MYB28	AT4G26030	AT4G26030	1 TF on 1 Promoters
	AT5G61420	MYB28	IAA29	AT4G32280	1 TF on 1 Promoters
	AT5G61420	MYB28	MED7B	AT5G03500	1 TF on 1 Promoters
	AT5G61420	MYB28	MTERF7	AT5G07900	1 TF on 1 Promoters
	AT5G61420	MYB28	HSF3	AT5G16820	1 TF on 1 Promoters
	AT5G61420	MYB28	PRR5	AT5G24470	1 TF on 1 Promoters
	AT5G61420	MYB28	AGL89	AT5G27580	1 TF on 1 Promoters
	AT5G61420	MYB28	PRE1	AT5G39860	1 TF on 1 Promoters
	AT5G61420	MYB28	AT5G43620	AT5G43620	1 TF on 1 Promoters
	AT5G61420	MYB28	MAF5	AT5G65080	1 TF on 1 Promoters
	AT5G61420	MYB28	DOF1.8	AT1G64620	1 TF on 1 Promoters
	AT5G61420	MYB28	VND1	AT2G18060	1 TF on 1 Promoters
	AT5G61420	MYB28	WRKY69	AT3G58710	1 TF on 1 Promoters
	AT5G61420	MYB28	SPL2	AT5G43270	1 TF on 1 Promoters
	AT5G07690	MYB29	AT1G10610	AT1G10610	1 TF on 1 Promoters
	AT5G07690	MYB29	AT1G10720	AT1G10720	1 TF on 1 Promoters
	AT5G07690	MYB29	ARR7	AT1G19050	1 TF on 1 Promoters
	AT5G07690	MYB29	DRNL	AT1G24590	1 TF on 1 Promoters
	AT5G07690	MYB29	WIP5	AT1G51220	1 TF on 1 Promoters
	AT5G07690	MYB29	ERF61	AT1G64380	1 TF on 1 Promoters
	AT5G07690	MYB29	PLAZTZ2	AT1G76590	1 TF on 1 Promoters
	AT5G07690	MYB29	WRKY59	AT2G21900	1 TF on 1 Promoters
	AT5G07690	MYB29	OFP15	AT2G36050	1 TF on 1 Promoters
	AT5G07690	MYB29	MYBC1	AT2G40970	1 TF on 1 Promoters
	AT5G07690	MYB29	AFO	AT2G45190	1 TF on 1 Promoters
	AT5G07690	MYB29	CPC	AT2G46410	1 TF on 1 Promoters
	AT5G07690	MYB29	ADA2A	AT3G07740	1 TF on 1 Promoters
	AT5G07690	MYB29	SPL5	AT3G15270	1 TF on 1 Promoters
	AT5G07690	MYB29	MTERF11	AT3G18870	1 TF on 1 Promoters
	AT5G07690	MYB29	PCL1	AT3G46640	1 TF on 1 Promoters
	AT5G07690	MYB29	MNP	AT3G50870	1 TF on 1 Promoters
	AT5G07690	MYB29	BHLH38	AT3G56970	1 TF on 1 Promoters
	AT5G07690	MYB29	AT4G05630	AT4G05630	1 TF on 1 Promoters
	AT5G07690	MYB29	ANAC071	AT4G17980	1 TF on 1 Promoters
	AT5G07690	MYB29	HB22	AT4G24660	1 TF on 1 Promoters
	AT5G07690	MYB29	CBF1	AT4G25490	1 TF on 1 Promoters
	AT5G07690	MYB29	AT5G05090	AT5G05090	1 TF on 1 Promoters
	AT5G07690	MYB29	MED31	AT5G19910	1 TF on 1 Promoters
	AT5G07690	MYB29	OFP10	AT5G22240	1 TF on 1 Promoters
	AT5G07690	MYB29	SIGE	AT5G24120	1 TF on 1 Promoters
	AT5G07690	MYB29	EMB1789	AT5G56930	1 TF on 1 Promoters
	AT5G07690	MYB29	BOA	AT5G59570	1 TF on 1 Promoters
	AT5G07690	MYB29	BT1	AT5G63160	1 TF on 1 Promoters
	AT5G07690	MYB29	AT5G65100	AT5G65100	1 TF on 1 Promoters
	AT5G07690	MYB29	RMR1	AT5G66160	1 TF on 1 Promoters
	AT5G07690	MYB29	AT5G67000	AT5G67000	1 TF on 1 Promoters
	AT5G07690	MYB29	PUCHI	AT5G18560	1 TF on 1 Promoters
	AT5G07690	MYB29	ERF114	AT5G61890	1 TF on 1 Promoters
	AT3G03190	GSTF11	PLIM2B	AT1G01780	1 TF on 2 Promoters
	AT5G61420	MYB28	PLIM2B	AT1G01780	1 TF on 2 Promoters
	AT1G62570	FMO-GSOX4	TAFII59	AT1G04950	1 TF on 2 Promoters
	AT5G61420	MYB28	TAFII59	AT1G04950	1 TF on 2 Promoters
	AT3G19710	BCAT4	GATA11	AT1G08010	1 TF on 2 Promoters
	AT5G61420	MYB28	GATA11	AT1G08010	1 TF on 2 Promoters
	AT1G62570	FMO-GSOX4	JAZ1	AT1G19180	1 TF on 2 Promoters
	AT5G07690	MYB29	JAZ1	AT1G19180	1 TF on 2 Promoters
	AT1G62560	FMO-GSOX3	BBX13	AT1G28050	1 TF on 2 Promoters
	AT5G61420	MYB28	BBX13	AT1G28050	1 TF on 2 Promoters
	AT1G62560	FMO-GSOX3	AT1G28160	AT1G28160	1 TF on 2 Promoters
	At5G07690	MYB29	AT1G28160	AT1G28160	1 TF on 2 Promoters
	AT1G16410	CYP79F1	JAZ8	AT1G30135	1 TF on 2 Promoters
	AT5G61420	MYB28	JAZ8	AT1G30135	1 TF on 2 Promoters
	AT5G07690	MYB29	ARF13	AT1G34170	1 TF on 2 Promoters
	AT5G07700	MYB76	ARF13	AT1G34170	1 TF on 2 Promoters
	AT1G62570	FMO-GSOX4	ARR3	AT1G59940	1 TF on 2 Promoters
	At5G07690	MYB29	ARR3	AT1G59940	1 TF on 2 Promoters
	AT4G13770	CYP83A1	MTERF24	AT1G62085	1 TF on 2 Promoters
	AT5G61420	MYB28	MTERF24	AT1G62085	1 TF on 2 Promoters
	AT1G18590	SOT17	AT1G63040	AT1G63040	1 TF on 2 Promoters
	AT5G07690	MYB29	AT1G63040	AT1G63040	1 TF on 2 Promoters
	AT1G18590	SOT17	EGL3	AT1G63650	1 TF on 2 Promoters
	AT5G61420	MYB28	EGL3	AT1G63650	1 TF on 2 Promoters
	AT1G62560	FMO-GSOX3	AT1G63840	AT1G63840	1 TF on 2 Promoters
	AT5G61420	MYB28	AT1G63840	AT1G63840	1 TF on 2 Promoters
	AT3G19710	BCAT4	AT2G05330	AT2G05330	1 TF on 2 Promoters
	AT5G61420	MYB28	AT2G05330	AT2G05330	1 TF on 2 Promoters
	AT5G07690	MYB29	CSP3	AT2G17870	1 TF on 2 Promoters
	AT2G30860	GSTF9	CSP3	AT2G17870	1 TF on 2 Promoters
	AT5G61420	MYB28	AT2G19260	AT2G19260	1 TF on 2 Promoters
	AT4G31500	CYP83B1	AT2G19260	AT2G19260	1 TF on 2 Promoters
	AT3G58990	IPMI1	WRKY17	AT2G24570	1 TF on 2 Promoters
	AT5G61420	MYB28	WRKY17	AT2G24570	1 TF on 2 Promoters
	AT1G62570	FMO-GSOX4	FIT	AT2G28160	1 TF on 2 Promoters
	AT5G61420	MYB28	FIT	AT2G28160	1 TF on 2 Promoters
	AT1G62570	FMO-GSOX4	AT2G33710	AT2G33710	1 TF on 2 Promoters
	AT5G07690	MYB29	AT2G33710	AT2G33710	1 TF on 2 Promoters
	AT1G18590	SOT17	AGL29	AT2G34440	1 TF on 2 Promoters
	AT5G61420	MYB28	AGL29	AT2G34440	1 TF on 2 Promoters
	AT1G62570	FMO-GSOX4	AT2G36026	AT2G36026	1 TF on 2 Promoters
	AT5G07690	MYB29	AT2G36026	AT2G36026	1 TF on 2 Promoters
	AT5G61420	MYB28	MYS2	AT2G40260	1 TF on 2 Promoters
	AT5G07690	MYB29	MYS2	AT2G40260	1 TF on 2 Promoters
	AT1G65860	FMO-GSOX1	EEL	AT2G41070	1 TF on 2 Promoters
	AT5G07690	MYB29	EEL	AT2G41070	1 TF on 2 Promoters
	AT1G18590	SOT17	GATA2	AT2G45050	1 TF on 2 Promoters
	AT5G61420	MYB28	GATA2	AT2G45050	1 TF on 2 Promoters
	AT2G43100	IPMI2	SWC4	AT2G47210	1 TF on 2 Promoters
	AT5G61420	MYB28	SWC4	AT2G47210	1 TF on 2 Promoters
	AT1G78370	GSTU20	HRE2	AT2G47520	1 TF on 2 Promoters
	AT5G07690	MYB29	HRE2	AT2G47520	1 TF on 2 Promoters
	AT5G23020	MAM3	RFI2	AT2G47700	1 TF on 2 Promoters
	AT5G61420	MYB28	RFI2	AT2G47700	1 TF on 2 Promoters
	AT4G03050	AOP3	LBD41	AT3G02550	1 TF on 2 Promoters
	AT5G61420	MYB28	LBD41	AT3G02550	1 TF on 2 Promoters
	AT5G23020	MAM3	AT3G05670	AT3G05670	1 TF on 2 Promoters
	AT5G07690	MYB29	AT3G05670	AT3G05670	1 TF on 2 Promoters
	AT5G23020	MAM3	AGL45	AT3G05860	1 TF on 2 Promoters
	AT5G61420	MYB28	AGL45	AT3G05860	1 TF on 2 Promoters
	AT1G65860	FMO-GSOX1	FRF2	AT3G07500	1 TF on 2 Promoters
	AT5G07690	MYB29	FRF2	AT3G07500	1 TF on 2 Promoters
	AT3G19710	BCAT4	ATC3H35	AT3G08505	1 TF on 2 Promoters
	AT5G61420	MYB28	ATC3H35	AT3G08505	1 TF on 2 Promoters
	AT5G61420	MYB28	AT3G10113	AT3G10113	1 TF on 2 Promoters
	AT5G07690	MYB29	AT3G10113	AT3G10113	1 TF on 2 Promoters
	AT4G12030	BAT5	REM7	AT3G18960	1 TF on 2 Promoters
	AT5G61420	MYB28	REM7	AT3G18960	1 TF on 2 Promoters
	AT5G61420	MYB28	DDL	AT3G20550	1 TF on 2 Promoters
	AT5G07690	MYB29	DDL	AT3G20550	1 TF on 2 Promoters
	AT1G78370	GSTU20	ING1	AT3G24010	1 TF on 2 Promoters
	AT5G07690	MYB29	ING1	AT3G24010	1 TF on 2 Promoters
	AT1G62540	FMO-GSOX2	NF-YC1	AT3G48590	1 TF on 2 Promoters
	AT5G61420	MYB28	NF-YC1	AT3G48590	1 TF on 2 Promoters
	AT1G18590	SOT17	GRF4	AT3G52910	1 TF on 2 Promoters
	AT5G61420	MYB28	GRF4	AT3G52910	1 TF on 2 Promoters
	AT5G23020	MAM3	SRS6	AT3G54430	1 TF on 2 Promoters
	AT5G61420	MYB28	SRS6	AT3G54430	1 TF on 2 Promoters
	AT1G62560	FMO-GSOX3	SHOT1	AT3G60400	1 TF on 2 Promoters
	AT5G61420	MYB28	SHOT1	AT3G60400	1 TF on 2 Promoters
	AT1G62560	FMO-GSOX3	ATL68	AT3G61550	1 TF on 2 Promoters
	AT5G61420	MYB28	ATL68	AT3G61550	1 TF on 2 Promoters
	AT1G78370	GSTU20	WRKY47	AT4G01720	1 TF on 2 Promoters
	AT5G61420	MYB28	WRKY47	AT4G01720	1 TF on 2 Promoters
	AT3G58990	IPMI1	ORC1B	AT4G12620	1 TF on 2 Promoters
	AT5G61420	MYB28	ORC1B	AT4G12620	1 TF on 2 Promoters
	AT1G16410	CYP79F1	PPD1	AT4G14713	1 TF on 2 Promoters
	AT5G07690	MYB29	PPD1	AT4G14713	1 TF on 2 Promoters
	AT1G62540	FMO-GSOX2	KAN3	AT4G17695	1 TF on 2 Promoters
	AT5G61420	MYB28	KAN3	AT4G17695	1 TF on 2 Promoters
	AT5G61420	MYB28	WRKY28	AT4G18170	1 TF on 2 Promoters
	AT4G31500	CYP83B1	WRKY28	AT4G18170	1 TF on 2 Promoters
	AT1G62560	FMO-GSOX3	LBD32	AT4G22700	1 TF on 2 Promoters
	AT5G61420	MYB28	LBD32	AT4G22700	1 TF on 2 Promoters
	AT1G18590	SOT17	RPL	AT5G02030	1 TF on 2 Promoters
	AT5G07690	MYB29	RPL	AT5G02030	1 TF on 2 Promoters
	AT5G61420	MYB28	AT5G05330	AT5G05330	1 TF on 2 Promoters
	AT5G07690	MYB29	AT5G05330	AT5G05330	1 TF on 2 Promoters
	AT5G61420	MYB28	HEC3	AT5G09750	1 TF on 2 Promoters
	AT4G31500	CYP83B1	HEC3	AT5G09750	1 TF on 2 Promoters
	AT5G23020	MAM3	NOT9B	AT5G12980	1 TF on 2 Promoters
	AT5G07690	MYB29	NOT9B	AT5G12980	1 TF on 2 Promoters
	AT1G78370	GSTU20	AT5G15060	AT5G15060	1 TF on 2 Promoters
	AT5G61420	MYB28	AT5G15060	AT5G15060	1 TF on 2 Promoters
	AT5G61420	MYB28	DOT2	AT5G16780	1 TF on 2 Promoters
	AT5G07700	MYB76	DOT2	AT5G16780	1 TF on 2 Promoters
	AT1G65860	FMO-GSOX1	JAZ12	AT5G20900	1 TF on 2 Promoters
	AT5G61420	MYB28	JAZ12	AT5G20900	1 TF on 2 Promoters
	AT2G31790	UGT74C1	TTG1	AT5G24520	1 TF on 2 Promoters
	AT5G61420	MYB28	TTG1	AT5G24520	1 TF on 2 Promoters
	AT1G62540	FMO-GSOX2	AT5G26749	AT5G26749	1 TF on 2 Promoters
	AT5G61420	MYB28	AT5G26749	AT5G26749	1 TF on 2 Promoters
	AT5G23020	MAM3	AGL54	AT5G27090	1 TF on 2 Promoters
	AT5G61420	MYB28	AGL54	AT5G27090	1 TF on 2 Promoters
	AT1G78370	GSTU20	AGL81	AT5G39750	1 TF on 2 Promoters
	AT5G61420	MYB28	AGL81	AT5G39750	1 TF on 2 Promoters
	AT3G19710	BCAT4	GAL2	AT5G42640	1 TF on 2 Promoters
	AT5G61420	MYB28	GAL2	AT5G42640	1 TF on 2 Promoters
	AT2G25450	GS-OH	NF-YC13	AT5G43250	1 TF on 2 Promoters
	AT5G61420	MYB28	NF-YC13	AT5G43250	1 TF on 2 Promoters
	AT5G61420	MYB28	AT5G43540	AT5G43540	1 TF on 2 Promoters
	AT4G31500	CYP83B1	AT5G43540	AT5G43540	1 TF on 2 Promoters
	AT1G62560	FMO-GSOX3	BAM8	AT5G45300	1 TF on 2 Promoters
	AT5G61420	MYB28	BAM8	AT5G45300	1 TF on 2 Promoters
	AT5G07690	MYB29	TRP1	AT5G59430	1 TF on 2 Promoters
	AT4G31500	CYP83B1	TRP1	AT5G59430	1 TF on 2 Promoters
	AT3G58990	IPMI1	REV	AT5G60690	1 TF on 2 Promoters
	AT5G61420	MYB28	REV	AT5G60690	1 TF on 2 Promoters
	AT5G61420	MYB28	WRKY51	AT5G64810	1 TF on 2 Promoters
	AT4G31500	CYP83B1	WRKY51	AT5G64810	1 TF on 2 Promoters
	AT2G31790	UGT74C1	AGL31	AT5G65050	1 TF on 2 Promoters
	AT5G61420	MYB28	AGL31	AT5G65050	1 TF on 2 Promoters
	AT1G62540	FMO-GSOX2	SHI	AT5G66350	1 TF on 2 Promoters
	AT5G61420	MYB28	SHI	AT5G66350	1 TF on 2 Promoters
	AT5G23020	MAM3	AIP3	AT1G08780	1 TF on 3 Promoters
	AT4G13770	CYP83A1	AIP3	AT1G08780	1 TF on 3 Promoters
	AT5G61420	MYB28	AIP3	AT1G08780	1 TF on 3 Promoters
	AT1G65860	FMO-GSOX1	AT1G49830	AT1G49830	1 TF on 3 Promoters
	AT5G61420	MYB28	AT1G49830	AT1G49830	1 TF on 3 Promoters
	AT4G31500	CYP83B1	AT1G49830	AT1G49830	1 TF on 3 Promoters
	AT5G07690	MYB29	ZML2	AT1G51600	1 TF on 3 Promoters
	AT5G07700	MYB76	ZML2	AT1G51600	1 TF on 3 Promoters
	AT4G31500	CYP83B1	ZML2	AT1G51600	1 TF on 3 Promoters
	AT5G61420	MYB28	NAC027	AT1G64105	1 TF on 3 Promoters
	AT5G07690	MYB29	NAC027	AT1G64105	1 TF on 3 Promoters
	AT5G07700	MYB76	NAC027	AT1G64105	1 TF on 3 Promoters
	AT1G18590	SOT17	AGL38	AT1G65300	1 TF on 3 Promoters
	AT1G62570	FMO-GSOX4	AGL38	AT1G65300	1 TF on 3 Promoters
	AT5G61420	MYB28	AGL38	AT1G65300	1 TF on 3 Promoters
	AT1G65860	FMO-GSOX1	ABO3	AT1G66600	1 TF on 3 Promoters
	AT5G61420	MYB28	ABO3	AT1G66600	1 TF on 3 Promoters
	AT4G31500	CYP83B1	ABO3	AT1G66600	1 TF on 3 Promoters
	AT2G20610	SUR1	ATC3H14	AT1G66810	1 TF on 3 Promoters
	AT4G03050	AOP3	ATC3H14	AT1G66810	1 TF on 3 Promoters
	AT5G07690	MYB29	ATC3H14	AT1G66810	1 TF on 3 Promoters
	AT5G23020	MAM3	ASY1	AT1G67370	1 TF on 3 Promoters
	AT4G13770	CYP83A1	ASY1	AT1G67370	1 TF on 3 Promoters
	AT5G61420	MYB28	ASY1	AT1G67370	1 TF on 3 Promoters
	AT3G49680	BCAT3	AT2G01818	AT2G01818	1 TF on 3 Promoters
	AT2G31790	UGT74C1	AT2G01818	AT2G01818	1 TF on 3 Promoters
	AT5G07690	MYB29	AT2G01818	AT2G01818	1 TF on 3 Promoters
	AT1G62570	FMO-GSOX4	ATC3H17	AT2G02160	1 TF on 3 Promoters
	AT5G61420	MYB28	ATC3H17	AT2G02160	1 TF on 3 Promoters
	AT5G07690	MYB29	ATC3H17	AT2G02160	1 TF on 3 Promoters
	AT1G31180	IPMDH3	WRKY3	AT2G03340	1 TF on 3 Promoters
	AT4G13770	CYP83A1	WRKY3	AT2G03340	1 TF on 3 Promoters
	AT5G61420	MYB28	WRKY3	AT2G03340	1 TF on 3 Promoters
	AT4G03060	AOP2	GAL1	AT2G15740	1 TF on 3 Promoters
	AT5G07690	MYB29	GAL1	AT2G15740	1 TF on 3 Promoters
	AT4G31500	CYP83B1	GAL1	AT2G15740	1 TF on 3 Promoters
	AT1G65860	FMO-GSOX1	SDG37	AT2G17900	1 TF on 3 Promoters
	AT1G65880	BZO1	SDG37	AT2G17900	1 TF on 3 Promoters
	AT5G61420	MYB28	SDG37	AT2G17900	1 TF on 3 Promoters
	AT2G43100	IPMI2	SUVH6	AT2G22740	1 TF on 3 Promoters
	AT1G62570	FMO-GSOX4	SUVH6	AT2G22740	1 TF on 3 Promoters
	AT5G61420	MYB28	SUVH6	AT2G22740	1 TF on 3 Promoters
	AT5G23020	MAM3	ASL5	AT2G30130	1 TF on 3 Promoters
	AT1G31180	IPMDH3	ASL5	AT2G30130	1 TF on 3 Promoters
	AT5G07690	MYB29	ASL5	AT2G30130	1 TF on 3 Promoters
	AT1G31180	IPMDH3	OFP2	AT2G30400	1 TF on 3 Promoters
	AT1G62560	FMO-GSOX3	OFP2	AT2G30400	1 TF on 3 Promoters
	AT5G61420	MYB28	OFP2	AT2G30400	1 TF on 3 Promoters
	AT1G31180	IPMDH3	SNZ	AT2G39250	1 TF on 3 Promoters
	AT1G62540	FMO-GSOX2	SNZ	AT2G39250	1 TF on 3 Promoters
	AT5G61420	MYB28	SNZ	AT2G39250	1 TF on 3 Promoters
	AT3G58990	IPMI1	AT2G44020	AT2G44020	1 TF on 3 Promoters
	AT1G12140	FMO-GSOX5	AT2G44020	AT2G44020	1 TF on 3 Promoters
	AT5G07690	MYB29	AT2G44020	AT2G44020	1 TF on 3 Promoters
	AT5G23020	MAM3	ATL51	AT3G03550	1 TF on 3 Promoters
	AT3G58990	IPMI1	ATL51	AT3G03550	1 TF on 3 Promoters
	AT5G61420	MYB28	ATL51	AT3G03550	1 TF on 3 Promoters
	AT4G13770	CYP83A1	AT3G53440	AT3G53440	1 TF on 3 Promoters
	AT5G61420	MYB28	AT3G53440	AT3G53440	1 TF on 3 Promoters
	AT4G31500	CYP83B1	AT3G53440	AT3G53440	1 TF on 3 Promoters
	AT5G61420	MYB28	YY1	AT4G06634	1 TF on 3 Promoters
	AT5G07700	MYB76	YY1	AT4G06634	1 TF on 3 Promoters
	AT4G31500	CYP83B1	YY1	AT4G06634	1 TF on 3 Promoters
	AT4G12030	BAT5	ATL39	AT4G09100	1 TF on 3 Promoters
	AT4G03050	AOP3	ATL39	AT4G09100	1 TF on 3 Promoters
	AT5G07690	MYB29	ATL39	AT4G09100	1 TF on 3 Promoters
	AT5G23020	MAM3	WRKY41	AT4G11070	1 TF on 3 Promoters
	AT1G65880	BZO1	WRKY41	AT4G11070	1 TF on 3 Promoters
	AT5G61420	MYB28	WRKY41	AT4G11070	1 TF on 3 Promoters
	AT5G23020	MAM3	GATA7	AT4G36240	1 TF on 3 Promoters
	AT5G61420	MYB28	GATA7	AT4G36240	1 TF on 3 Promoters
	AT4G31500	CYP83B1	GATA7	AT4G36240	1 TF on 3 Promoters
	AT4G12030	BAT5	AGL15	AT5G13790	1 TF on 3 Promoters
	AT5G23010	MAM1	AGL15	AT5G13790	1 TF on 3 Promoters
	AT5G07690	MYB29	AGL15	AT5G13790	1 TF on 3 Promoters
	AT2G31790	UGT74C1	WRKY49	AT5G43290	1 TF on 3 Promoters
	AT5G61420	MYB28	WRKY49	AT5G43290	1 TF on 3 Promoters
	AT4G31500	CYP83B1	WRKY49	AT5G43290	1 TF on 3 Promoters
	AT5G23020	MAM3	BHLH92	AT5G43650	1 TF on 3 Promoters
	AT1G62540	FMO-GSOX2	BHLH92	AT5G43650	1 TF on 3 Promoters
	AT5G61420	MYB28	BHLH92	AT5G43650	1 TF on 3 Promoters
	AT3G03190	GSTF11	AT5G46710	AT5G46710	1 TF on 3 Promoters
	AT1G65880	BZO1	AT5G46710	AT5G46710	1 TF on 3 Promoters
	AT5G07690	MYB29	AT5G46710	AT5G46710	1 TF on 3 Promoters
	AT1G78370	GSTU20	AGL84	AT5G49420	1 TF on 3 Promoters
	AT1G18590	SOT17	AGL84	AT5G49420	1 TF on 3 Promoters
	AT5G61420	MYB28	AGL84	AT5G49420	1 TF on 3 Promoters
	AT3G58990	IPMI1	TZF9	AT5G58620	1 TF on 3 Promoters
	AT1G62570	FMO-GSOX4	TZF9	AT5G58620	1 TF on 3 Promoters
	AT5G07690	MYB29	TZF9	AT5G58620	1 TF on 3 Promoters
	AT1G65860	FMO-GSOX1	AT5G65910	AT5G65910	1 TF on 3 Promoters
	AT4G03050	AOP3	AT5G65910	AT5G65910	1 TF on 3 Promoters
	AT5G07690	MYB29	AT5G65910	AT5G65910	1 TF on 3 Promoters
	AT1G65860	FMO-GSOX1	HB53	AT5G66700	1 TF on 3 Promoters
	AT4G03060	AOP2	HB53	AT5G66700	1 TF on 3 Promoters
	AT5G61420	MYB28	HB53	AT5G66700	1 TF on 3 Promoters
	AT3G58990	IPMI1	BT3	AT1G05690	1 TF on 4 Promoters
	AT2G25450	GS-OH	BT3	AT1G05690	1 TF on 4 Promoters
	AT5G61420	MYB28	BT3	AT1G05690	1 TF on 4 Promoters
	AT4G31500	CYP83B1	BT3	AT1G05690	1 TF on 4 Promoters
	AT2G43100	IPMI2	JAZ5	AT1G17380	1 TF on 4 Promoters
	AT1G62540	FMO-GSOX2	JAZ5	AT1G17380	1 TF on 4 Promoters
	AT5G61420	MYB28	JAZ5	AT1G17380	1 TF on 4 Promoters
	AT2G30860	GSTF9	JAZ5	AT1G17380	1 TF on 4 Promoters
	AT5G23020	MAM3	AT1G24210	AT1G24210	1 TF on 4 Promoters
	AT3G03190	GSTF11	AT1G24210	AT1G24210	1 TF on 4 Promoters
	AT1G62540	FMO-GSOX2	AT1G24210	AT1G24210	1 TF on 4 Promoters
	AT5G61420	MYB28	AT1G24210	AT1G24210	1 TF on 4 Promoters
	AT1G31180	IPMDH3	AT1G32700	AT1G32700	1 TF on 4 Promoters
	AT3G03190	GSTF11	AT1G32700	AT1G32700	1 TF on 4 Promoters
	AT5G61420	MYB28	AT1G32700	AT1G32700	1 TF on 4 Promoters
	AT5G07690	MYB29	AT1G32700	AT1G32700	1 TF on 4 Promoters
	AT3G03190	GSTF11	AT1G50680	AT1G50680	1 TF on 4 Promoters
	AT1G18590	SOT17	AT1G50680	AT1G50680	1 TF on 4 Promoters
	AT1G62570	FMO-GSOX4	AT1G50680	AT1G50680	1 TF on 4 Promoters
	AT5G61420	MYB28	AT1G50680	AT1G50680	1 TF on 4 Promoters
	AT3G03190	GSTF11	ddf2	AT1G63030	1 TF on 4 Promoters
	AT1G65860	FMO-GSOX1	ddf2	AT1G63030	1 TF on 4 Promoters
	AT1G65880	BZO1	ddf2	AT1G63030	1 TF on 4 Promoters
	AT5G07690	MYB29	ddf2	AT1G63030	1 TF on 4 Promoters
	AT2G43100	IPMI2	AGL94	AT1G69540	1 TF on 4 Promoters
	AT2G31790	UGT74C1	AGL94	AT1G69540	1 TF on 4 Promoters
	AT1G62570	FMO-GSOX4	AGL94	AT1G69540	1 TF on 4 Promoters
	AT5G61420	MYB28	AGL94	AT1G69540	1 TF on 4 Promoters
	AT5G23020	MAM3	DBP1	AT2G25620	1 TF on 4 Promoters
	AT1G78370	GSTU20	DBP1	AT2G25620	1 TF on 4 Promoters
	AT5G61420	MYB28	DBP1	AT2G25620	1 TF on 4 Promoters
	AT2G30860	GSTF9	DBP1	AT2G25620	1 TF on 4 Promoters
	AT1G78370	GSTU20	NOT9C	AT2G32550	1 TF on 4 Promoters
	AT1G65860	FMO-GSOX1	NOT9C	AT2G32550	1 TF on 4 Promoters
	AT5G61420	MYB28	NOT9C	AT2G32550	1 TF on 4 Promoters
	AT2G30860	GSTF9	NOT9C	AT2G32550	1 TF on 4 Promoters
	AT5G23020	MAM3	EMB3114	AT2G36000	1 TF on 4 Promoters
	AT2G31790	UGT74C1	EMB3114	AT2G36000	1 TF on 4 Promoters
	AT1G65860	FMO-GSOX1	EMB3114	AT2G36000	1 TF on 4 Promoters
	AT5G61420	MYB28	EMB3114	AT2G36000	1 TF on 4 Promoters
	AT2G43100	IPMI2	ATNAA70	AT2G39000	1 TF on 4 Promoters
	AT4G13770	CYP83A1	ATNAA70	AT2G39000	1 TF on 4 Promoters
	AT5G07690	MYB29	ATNAA70	AT2G39000	1 TF on 4 Promoters
	AT4G31500	CYP83B1	ATNAA70	AT2G39000	1 TF on 4 Promoters
	AT5G23020	MAM3	OXS2	AT2G41900	1 TF on 4 Promoters
	AT1G62560	FMO-GSOX3	OXS2	AT2G41900	1 TF on 4 Promoters
	AT1G65880	BZO1	OXS2	AT2G41900	1 TF on 4 Promoters
	AT5G07690	MYB29	OXS2	AT2G41900	1 TF on 4 Promoters
	AT3G58990	IPMI1	ATL41	AT2G42360	1 TF on 4 Promoters
	AT2G43100	IPMI2	ATL41	AT2G42360	1 TF on 4 Promoters
	AT4G13770	CYP83A1	ATL41	AT2G42360	1 TF on 4 Promoters
	AT5G07690	MYB29	ATL41	AT2G42360	1 TF on 4 Promoters
	AT5G23010	MAM1	ATC3H32	AT2G47850	1 TF on 4 Promoters
	AT1G78370	GSTU20	ATC3H32	AT2G47850	1 TF on 4 Promoters
	AT5G61420	MYB28	ATC3H32	AT2G47850	1 TF on 4 Promoters
	AT5G07690	MYB29	ATC3H32	AT2G47850	1 TF on 4 Promoters
	AT4G13770	CYP83A1	TCP4	AT3G15030	1 TF on 4 Promoters
	AT1G62540	FMO-GSOX2	TCP4	AT3G15030	1 TF on 4 Promoters
	AT5G61420	MYB28	TCP4	AT3G15030	1 TF on 4 Promoters
	AT4G31500	CYP83B1	TCP4	AT3G15030	1 TF on 4 Promoters
	AT1G31180	IPMDH3	HMGB1	AT3G51880	1 TF on 4 Promoters
	AT1G78370	GSTU20	HMGB1	AT3G51880	1 TF on 4 Promoters
	AT1G18590	SOT17	HMGB1	AT3G51880	1 TF on 4 Promoters
	AT5G61420	MYB28	HMGB1	AT3G51880	1 TF on 4 Promoters
	AT2G20610	SUR1	OBP3	AT3G55370	1 TF on 4 Promoters
	AT1G24100	UGT74B1	OBP3	AT3G55370	1 TF on 4 Promoters
	AT1G65860	FMO-GSOX1	OBP3	AT3G55370	1 TF on 4 Promoters
	AT5G61420	MYB28	OBP3	AT3G55370	1 TF on 4 Promoters
	AT4G13770	CYP83A1	NTT	AT3G57670	1 TF on 4 Promoters
	AT1G78370	GSTU20	NTT	AT3G57670	1 TF on 4 Promoters
	AT5G61420	MYB28	NTT	AT3G57670	1 TF on 4 Promoters
	AT2G30860	GSTF9	NTT	AT3G57670	1 TF on 4 Promoters
	AT5G23020	MAM3	AT3G58630	AT3G58630	1 TF on 4 Promoters
	AT1G18590	SOT17	AT3G58630	AT3G58630	1 TF on 4 Promoters
	AT1G65860	FMO-GSOX1	AT3G58630	AT3G58630	1 TF on 4 Promoters
	AT5G61420	MYB28	AT3G58630	AT3G58630	1 TF on 4 Promoters
	AT4G12030	BAT5	FRF1	AT3G59470	1 TF on 4 Promoters
	AT4G13770	CYP83A1	FRF1	AT3G59470	1 TF on 4 Promoters
	AT2G31790	UGT74C1	FRF1	AT3G59470	1 TF on 4 Promoters
	AT5G07690	MYB29	FRF1	AT3G59470	1 TF on 4 Promoters
	AT3G19710	BCAT4	RR20	AT3G62670	1 TF on 4 Promoters
	AT1G65860	FMO-GSOX1	RR20	AT3G62670	1 TF on 4 Promoters
	AT5G07690	MYB29	RR20	AT3G62670	1 TF on 4 Promoters
	AT5G07700	MYB76	RR20	AT3G62670	1 TF on 4 Promoters
	AT1G16410	CYP79F1	KNAT1	AT4G08150	1 TF on 4 Promoters
	AT1G78370	GSTU20	KNAT1	AT4G08150	1 TF on 4 Promoters
	AT5G61420	MYB28	KNAT1	AT4G08150	1 TF on 4 Promoters
	AT5G07700	MYB76	KNAT1	AT4G08150	1 TF on 4 Promoters
	AT1G16410	CYP79F1	AT4G10600	AT4G10600	1 TF on 4 Promoters
	AT1G18590	SOT17	AT4G10600	AT4G10600	1 TF on 4 Promoters
	AT5G07690	MYB29	AT4G10600	AT4G10600	1 TF on 4 Promoters
	AT4G31500	CYP83B1	AT4G10600	AT4G10600	1 TF on 4 Promoters
	AT3G19710	BCAT4	SNI1	AT4G18470	1 TF on 4 Promoters
	AT1G18590	SOT17	SNI1	AT4G18470	1 TF on 4 Promoters
	AT1G62560	FMO-GSOX3	SNI1	AT4G18470	1 TF on 4 Promoters
	AT5G07690	MYB29	SNI1	AT4G18470	1 TF on 4 Promoters
	AT5G23020	MAM3	AT4G22360	AT4G22360	1 TF on 4 Promoters
	AT1G31180	IPMDH3	AT4G22360	AT4G22360	1 TF on 4 Promoters
	AT1G62570	FMO-GSOX4	AT4G22360	AT4G22360	1 TF on 4 Promoters
	AT5G61420	MYB28	AT4G22360	AT4G22360	1 TF on 4 Promoters
	AT1G62540	FMO-GSOX2	NLP7	AT4G24020	1 TF on 4 Promoters
	AT1G62570	FMO-GSOX4	NLP7	AT4G24020	1 TF on 4 Promoters
	AT5G07690	MYB29	NLP7	AT4G24020	1 TF on 4 Promoters
	AT4G31500	CYP83B1	NLP7	AT4G24020	1 TF on 4 Promoters
	AT1G31180	IPMDH3	ARF16	AT4G30080	1 TF on 4 Promoters
	AT1G65880	BZO1	ARF16	AT4G30080	1 TF on 4 Promoters
	AT5G61420	MYB28	ARF16	AT4G30080	1 TF on 4 Promoters
	AT5G07700	MYB76	ARF16	AT4G30080	1 TF on 4 Promoters
	AT3G58990	IPMI1	AT4G31660	AT4G31660	1 TF on 4 Promoters
	AT1G31180	IPMDH3	AT4G31660	AT4G31660	1 TF on 4 Promoters
	AT5G61420	MYB28	AT4G31660	AT4G31660	1 TF on 4 Promoters
	AT2G30860	GSTF9	AT4G31660	AT4G31660	1 TF on 4 Promoters
	AT1G31180	IPMDH3	SWIB3	AT4G34290	1 TF on 4 Promoters
	AT1G62570	FMO-GSOX4	SWIB3	AT4G34290	1 TF on 4 Promoters
	AT5G61420	MYB28	SWIB3	AT4G34290	1 TF on 4 Promoters
	AT2G30860	GSTF9	SWIB3	AT4G34290	1 TF on 4 Promoters
	AT3G19710	BCAT4	AT5G07400	AT5G07400	1 TF on 4 Promoters
	AT2G25450	GS-OH	AT5G07400	AT5G07400	1 TF on 4 Promoters
	AT5G61420	MYB28	AT5G07400	AT5G07400	1 TF on 4 Promoters
	AT5G07690	MYB29	AT5G07400	AT5G07400	1 TF on 4 Promoters
	AT1G78370	GSTU20	MTERF34	AT5G23930	1 TF on 4 Promoters
	AT1G62570	FMO-GSOX4	MTERF34	AT5G23930	1 TF on 4 Promoters
	AT1G12140	FMO-GSOX5	MTERF34	AT5G23930	1 TF on 4 Promoters
	AT5G07690	MYB29	MTERF34	AT5G23930	1 TF on 4 Promoters
	AT3G58990	IPMI1	SCL23	AT5G41920	1 TF on 4 Promoters
	AT1G31180	IPMDH3	SCL23	AT5G41920	1 TF on 4 Promoters
	AT5G61420	MYB28	SCL23	AT5G41920	1 TF on 4 Promoters
	AT5G07700	MYB76	SCL23	AT5G41920	1 TF on 4 Promoters
	AT4G12030	BAT5	ELO3	AT5G50320	1 TF on 4 Promoters
	AT1G65860	FMO-GSOX1	ELO3	AT5G50320	1 TF on 4 Promoters
	AT1G62570	FMO-GSOX4	ELO3	AT5G50320	1 TF on 4 Promoters
	AT5G07690	MYB29	ELO3	AT5G50320	1 TF on 4 Promoters
	AT2G20610	SUR1	HB52	AT5G53980	1 TF on 4 Promoters
	AT1G65860	FMO-GSOX1	HB52	AT5G53980	1 TF on 4 Promoters
	AT4G03060	AOP2	HB52	AT5G53980	1 TF on 4 Promoters
	AT5G61420	MYB28	HB52	AT5G53980	1 TF on 4 Promoters
	AT3G03190	GSTF11	IAA33	AT5G57420	1 TF on 4 Promoters
	AT2G25450	GS-OH	IAA33	AT5G57420	1 TF on 4 Promoters
	AT5G61420	MYB28	IAA33	AT5G57420	1 TF on 4 Promoters
	AT5G07700	MYB76	IAA33	AT5G57420	1 TF on 4 Promoters
	AT3G58990	IPMI1	MBD7	AT5G59800	1 TF on 4 Promoters
	AT2G20610	SUR1	MBD7	AT5G59800	1 TF on 4 Promoters
	AT5G07690	MYB29	MBD7	AT5G59800	1 TF on 4 Promoters
	AT2G30860	GSTF9	MBD7	AT5G59800	1 TF on 4 Promoters
	AT4G12030	BAT5	CHR1	AT5G66750	1 TF on 4 Promoters
	AT1G78370	GSTU20	CHR1	AT5G66750	1 TF on 4 Promoters
	AT5G61420	MYB28	CHR1	AT5G66750	1 TF on 4 Promoters
	AT4G31500	CYP83B1	CHR1	AT5G66750	1 TF on 4 Promoters
	AT3G58990	IPMI1	SPL8	AT1G02065	1 TF on 5 Promoters
	AT1G31180	IPMDH3	SPL8	AT1G02065	1 TF on 5 Promoters
	AT1G65880	BZO1	SPL8	AT1G02065	1 TF on 5 Promoters
	AT5G61420	MYB28	SPL8	AT1G02065	1 TF on 5 Promoters
	AT5G23020	MAM3	AT1G18960	AT1G18960	1 TF on 5 Promoters
	AT1G78370	GSTU20	AT1G18960	AT1G18960	1 TF on 5 Promoters
	AT1G62570	FMO-GSOX4	AT1G18960	AT1G18960	1 TF on 5 Promoters
	AT5G61420	MYB28	AT1G18960	AT1G18960	1 TF on 5 Promoters
	AT1G31180	IPMDH3	NAC016	AT1G34180	1 TF on 5 Promoters
	AT1G78370	GSTU20	NAC016	AT1G34180	1 TF on 5 Promoters
	AT1G62540	FMO-GSOX2	NAC016	AT1G34180	1 TF on 5 Promoters
	AT5G61420	MYB28	NAC016	AT1G34180	1 TF on 5 Promoters
	AT5G07690	MYB29	NAC016	AT1G34180	1 TF on 5 Promoters
	AT5G23010	MAM1	WRKY67	AT1G66550	1 TF on 5 Promoters
	AT1G18590	SOT17	WRKY67	AT1G66550	1 TF on 5 Promoters
	AT1G62570	FMO-GSOX4	WRKY67	AT1G66550	1 TF on 5 Promoters
	AT5G07690	MYB29	WRKY67	AT1G66550	1 TF on 5 Promoters
	AT1G78370	GSTU20	AT1G68240	AT1G68240	1 TF on 5 Promoters
	AT1G18590	SOT17	AT1G68240	AT1G68240	1 TF on 5 Promoters
	AT1G65860	FMO-GSOX1	AT1G68240	AT1G68240	1 TF on 5 Promoters
	AT5G61420	MYB28	AT1G68240	AT1G68240	1 TF on 5 Promoters
	AT3G58990	IPMI1	ATL56	AT2G18670	1 TF on 5 Promoters
	AT2G31790	UGT74C1	ATL56	AT2G18670	1 TF on 5 Promoters
	AT1G62560	FMO-GSOX3	ATL56	AT2G18670	1 TF on 5 Promoters
	AT4G03060	AOP2	ATL56	AT2G18670	1 TF on 5 Promoters
	AT5G07690	MYB29	ATL56	AT2G18670	1 TF on 5 Promoters
	AT1G18590	SOT17	TCX6	AT2G20110	1 TF on 5 Promoters
	AT1G65860	FMO-GSOX1	TCX6	AT2G20110	1 TF on 5 Promoters
	AT1G62570	FMO-GSOX4	TCX6	AT2G20110	1 TF on 5 Promoters
	AT5G61420	MYB28	TCX6	AT2G20110	1 TF on 5 Promoters
	AT4G12030	BAT5	ATL84	AT2G28920	1 TF on 5 Promoters
	AT3G49680	BCAT3	ATL84	AT2G28920	1 TF on 5 Promoters
	AT1G65860	FMO-GSOX1	ATL84	AT2G28920	1 TF on 5 Promoters
	AT4G03060	AOP2	ATL84	AT2G28920	1 TF on 5 Promoters
	AT5G07690	MYB29	ATL84	AT2G28920	1 TF on 5 Promoters
	AT1G16410	CYP79F1	AT2G42040	AT2G42040	1 TF on 5 Promoters
	AT3G03190	GSTF11	AT2G42040	AT2G42040	1 TF on 5 Promoters
	AT1G62570	FMO-GSOX4	AT2G42040	AT2G42040	1 TF on 5 Promoters
	AT5G07690	MYB29	AT2G42040	AT2G42040	1 TF on 5 Promoters
	AT4G12030	BAT5	FHA2	AT3G07220	1 TF on 5 Promoters
	AT3G58990	IPMI1	FHA2	AT3G07220	1 TF on 5 Promoters
	AT1G24100	UGT74B1	FHA2	AT3G07220	1 TF on 5 Promoters
	AT1G18590	SOT17	FHA2	AT3G07220	1 TF on 5 Promoters
	AT5G07690	MYB29	FHA2	AT3G07220	1 TF on 5 Promoters
	AT3G58990	IPMI1	CRF11	AT3G25890	1 TF on 5 Promoters
	AT1G31180	IPMDH3	CRF11	AT3G25890	1 TF on 5 Promoters
	AT1G78370	GSTU20	CRF11	AT3G25890	1 TF on 5 Promoters
	AT5G61420	MYB28	CRF11	AT3G25890	1 TF on 5 Promoters
	AT1G78370	GSTU20	WRI1	AT3G54320	1 TF on 5 Promoters
	AT1G62540	FMO-GSOX2	WRI1	AT3G54320	1 TF on 5 Promoters
	AT1G12140	FMO-GSOX5	WRI1	AT3G54320	1 TF on 5 Promoters
	AT5G61420	MYB28	WRI1	AT3G54320	1 TF on 5 Promoters
	AT3G58990	IPMI1	TFS1	AT4G34400	1 TF on 5 Promoters
	AT3G03190	GSTF11	TFS1	AT4G34400	1 TF on 5 Promoters
	AT2G31790	UGT74C1	TFS1	AT4G34400	1 TF on 5 Promoters
	AT1G65880	BZO1	TFS1	AT4G34400	1 TF on 5 Promoters
	AT5G07690	MYB29	TFS1	AT4G34400	1 TF on 5 Promoters
	AT1G65860	FMO-GSOX1	HLS1	AT4G37580	1 TF on 5 Promoters
	AT1G62560	FMO-GSOX3	HLS1	AT4G37580	1 TF on 5 Promoters
	AT1G62570	FMO-GSOX4	HLS1	AT4G37580	1 TF on 5 Promoters
	AT5G61420	MYB28	HLS1	AT4G37580	1 TF on 5 Promoters
	AT3G58990	IPMI1	AT5G47790	AT5G47790	1 TF on 5 Promoters
	AT1G16410	CYP79F1	AT5G47790	AT5G47790	1 TF on 5 Promoters
	AT5G61420	MYB28	AT5G47790	AT5G47790	1 TF on 5 Promoters
	AT5G07690	MYB29	AT5G47790	AT5G47790	1 TF on 5 Promoters
	AT5G23020	MAM3	MYB119	AT5G58850	1 TF on 5 Promoters
	AT3G58990	IPMI1	MYB119	AT5G58850	1 TF on 5 Promoters
	AT4G03050	AOP3	MYB119	AT5G58850	1 TF on 5 Promoters
	AT5G61420	MYB28	MYB119	AT5G58850	1 TF on 5 Promoters
	AT4G12030	BAT5	MYB28	AT5G61420	1 TF on 5 Promoters
	AT3G58990	IPMI1	MYB28	AT5G61420	1 TF on 5 Promoters
	AT3G03190	GSTF11	MYB28	AT5G61420	1 TF on 5 Promoters
	AT4G03060	AOP2	MYB28	AT5G61420	1 TF on 5 Promoters
	AT5G61420	MYB28	MYB28	AT5G61420	1 TF on 5 Promoters
	AT4G13770	CYP83A1	ATC3H68	AT5G66270	1 TF on 5 Promoters
	AT1G65860	FMO-GSOX1	ATC3H68	AT5G66270	1 TF on 5 Promoters
	AT1G65880	BZO1	ATC3H68	AT5G66270	1 TF on 5 Promoters
	AT5G61420	MYB28	ATC3H68	AT5G66270	1 TF on 5 Promoters
	AT5G23010	MAM1	ERF10	AT1G03800	1 TF on 6 Promoters
	AT1G31180	IPMDH3	ERF10	AT1G03800	1 TF on 6 Promoters
	AT1G62540	FMO-GSOX2	ERF10	AT1G03800	1 TF on 6 Promoters
	AT2G25450	GS-OH	ERF10	AT1G03800	1 TF on 6 Promoters
	AT5G07690	MYB29	ERF10	AT1G03800	1 TF on 6 Promoters
	AT3G58990	IPMI1	WIP3	AT1G08290	1 TF on 6 Promoters
	AT3G49680	BCAT3	WIP3	AT1G08290	1 TF on 6 Promoters
	AT4G03060	AOP2	WIP3	AT1G08290	1 TF on 6 Promoters
	AT4G03050	AOP3	WIP3	AT1G08290	1 TF on 6 Promoters
	AT2G25450	GS-OH	WIP3	AT1G08290	1 TF on 6 Promoters
	AT5G07690	MYB29	WIP3	AT1G08290	1 TF on 6 Promoters
	AT4G12030	BAT5	TRFL5	AT1G15720	1 TF on 6 Promoters
	AT1G78370	GSTU20	TRFL5	AT1G15720	1 TF on 6 Promoters
	AT1G18590	SOT17	TRFL5	AT1G15720	1 TF on 6 Promoters
	AT1G62540	FMO-GSOX2	TRFL5	AT1G15720	1 TF on 6 Promoters
	AT5G61420	MYB28	TRFL5	AT1G15720	1 TF on 6 Promoters
	AT4G12030	BAT5	ARID3	AT1G20910	1 TF on 6 Promoters
	AT5G23010	MAM1	ARID3	AT1G20910	1 TF on 6 Promoters
	AT3G58990	IPMI1	ARID3	AT1G20910	1 TF on 6 Promoters
	AT5G07690	MYB29	ARID3	AT1G20910	1 TF on 6 Promoters
	AT3G58990	IPMI1	NSI	AT1G32070	1 TF on 6 Promoters
	AT2G31790	UGT74C1	NSI	AT1G32070	1 TF on 6 Promoters
	AT1G62540	FMO-GSOX2	NSI	AT1G32070	1 TF on 6 Promoters
	AT4G03060	AOP2	NSI	AT1G32070	1 TF on 6 Promoters
	AT5G61420	MYB28	NSI	AT1G32070	1 TF on 6 Promoters
	AT3G58990	IPMI1	bZIP	AT1G68880	1 TF on 6 Promoters
	AT2G31790	UGT74C1	bZIP	AT1G68880	1 TF on 6 Promoters
	AT1G62560	FMO-GSOX3	bZIP	AT1G68880	1 TF on 6 Promoters
	AT4G03060	AOP2	bZIP	AT1G68880	1 TF on 6 Promoters
	AT5G07690	MYB29	bZIP	AT1G68880	1 TF on 6 Promoters
	AT3G19710	BCAT4	MYBL2	AT1G71030	1 TF on 6 Promoters
	AT1G31180	IPMDH3	MYBL2	AT1G71030	1 TF on 6 Promoters
	AT1G62540	FMO-GSOX2	MYBL2	AT1G71030	1 TF on 6 Promoters
	AT1G62570	FMO-GSOX4	MYBL2	AT1G71030	1 TF on 6 Promoters
	AT1G65880	BZO1	MYBL2	AT1G71030	1 TF on 6 Promoters
	AT5G61420	MYB28	MYBL2	AT1G71030	1 TF on 6 Promoters
	AT3G03190	GSTF11	RKD2	AT1G74480	1 TF on 6 Promoters
	AT1G78370	GSTU20	RKD2	AT1G74480	1 TF on 6 Promoters
	AT1G18590	SOT17	RKD2	AT1G74480	1 TF on 6 Promoters
	AT1G12140	FMO-GSOX5	RKD2	AT1G74480	1 TF on 6 Promoters
	AT2G25450	GS-OH	RKD2	AT1G74480	1 TF on 6 Promoters
	AT5G61420	MYB28	RKD2	AT1G74480	1 TF on 6 Promoters
	AT3G58990	IPMI1	PHL4	AT2G20400	1 TF on 6 Promoters
	AT1G31180	IPMDH3	PHL4	AT2G20400	1 TF on 6 Promoters
	AT1G78370	GSTU20	PHL4	AT2G20400	1 TF on 6 Promoters
	AT1G62570	FMO-GSOX4	PHL4	AT2G20400	1 TF on 6 Promoters
	AT5G07690	MYB29	PHL4	AT2G20400	1 TF on 6 Promoters
	AT3G58990	IPMI1	MAC5B	AT2G29580	1 TF on 6 Promoters
	AT1G78370	GSTU20	MAC5B	AT2G29580	1 TF on 6 Promoters
	AT1G65880	BZO1	MAC5B	AT2G29580	1 TF on 6 Promoters
	AT5G61420	MYB28	MAC5B	AT2G29580	1 TF on 6 Promoters
	AT5G23020	MAM3	AT2G46670	AT2G46670	1 TF on 6 Promoters
	AT1G78370	GSTU20	AT2G46670	AT2G46670	1 TF on 6 Promoters
	AT1G18590	SOT17	AT2G46670	AT2G46670	1 TF on 6 Promoters
	AT5G61420	MYB28	AT2G46670	AT2G46670	1 TF on 6 Promoters
	AT4G12030	BAT5	SNL1	AT3G01320	1 TF on 6 Promoters
	AT1G31180	IPMDH3	SNL1	AT3G01320	1 TF on 6 Promoters
	AT1G62540	FMO-GSOX2	SNL1	AT3G01320	1 TF on 6 Promoters
	AT1G62570	FMO-GSOX4	SNL1	AT3G01320	1 TF on 6 Promoters
	AT5G61420	MYB28	SNL1	AT3G01320	1 TF on 6 Promoters
	AT4G12030	BAT5	LBD20	AT3G03760	1 TF on 6 Promoters
	AT1G31180	IPMDH3	LBD20	AT3G03760	1 TF on 6 Promoters
	AT1G62570	FMO-GSOX4	LBD20	AT3G03760	1 TF on 6 Promoters
	AT5G61420	MYB28	LBD20	AT3G03760	1 TF on 6 Promoters
	AT5G07690	MYB29	LBD20	AT3G03760	1 TF on 6 Promoters
	AT3G58990	IPMI1	LBD25	AT3G27650	1 TF on 6 Promoters
	AT1G31180	IPMDH3	LBD25	AT3G27650	1 TF on 6 Promoters
	AT1G65860	FMO-GSOX1	LBD25	AT3G27650	1 TF on 6 Promoters
	AT4G03060	AOP2	LBD25	AT3G27650	1 TF on 6 Promoters
	AT5G61420	MYB28	LBD25	AT3G27650	1 TF on 6 Promoters
	AT1G16410	CYP79F1	REV5	AT4G01280	1 TF on 6 Promoters
	AT4G13770	CYP83A1	REV5	AT4G01280	1 TF on 6 Promoters
	AT1G78370	GSTU20	REV5	AT4G01280	1 TF on 6 Promoters
	AT1G62560	FMO-GSOX3	REV5	AT4G01280	1 TF on 6 Promoters
	AT5G07690	MYB29	REV5	AT4G01280	1 TF on 6 Promoters
	AT2G43100	IPMI2	BEH3	AT4G18890	1 TF on 6 Promoters
	AT1G62560	FMO-GSOX3	BEH3	AT4G18890	1 TF on 6 Promoters
	AT1G62570	FMO-GSOX4	BEH3	AT4G18890	1 TF on 6 Promoters
	AT5G61420	MYB28	BEH3	AT4G18890	1 TF on 6 Promoters
	AT5G07690	MYB29	BEH3	AT4G18890	1 TF on 6 Promoters
	AT1G78370	GSTU20	PHR1	AT4G28610	1 TF on 6 Promoters
	AT1G62540	FMO-GSOX2	PHR1	AT4G28610	1 TF on 6 Promoters
	AT1G62570	FMO-GSOX4	PHR1	AT4G28610	1 TF on 6 Promoters
	AT1G65880	BZO1	PHR1	AT4G28610	1 TF on 6 Promoters
	AT5G61420	MYB28	PHR1	AT4G28610	1 TF on 6 Promoters
	AT3G19710	BCAT4	GNA1	AT5G15770	1 TF on 6 Promoters
	AT5G23020	MAM3	GNA1	AT5G15770	1 TF on 6 Promoters
	AT1G78370	GSTU20	GNA1	AT5G15770	1 TF on 6 Promoters
	AT1G62570	FMO-GSOX4	GNA1	AT5G15770	1 TF on 6 Promoters
	AT1G65880	BZO1	GNA1	AT5G15770	1 TF on 6 Promoters
	AT5G61420	MYB28	GNA1	AT5G15770	1 TF on 6 Promoters
	AT2G31790	UGT74C1	bZIP52	AT1G06850	1 TF on 7 Promoters
	AT1G62560	FMO-GSOX3	bZIP52	AT1G06850	1 TF on 7 Promoters
	AT4G03060	AOP2	bZIP52	AT1G06850	1 TF on 7 Promoters
	AT4G03050	AOP3	bZIP52	AT1G06850	1 TF on 7 Promoters
	AT2G25450	GS-OH	bZIP52	AT1G06850	1 TF on 7 Promoters
	AT1G65880	BZO1	bZIP52	AT1G06850	1 TF on 7 Promoters
	AT5G07690	MYB29	bZIP52	AT1G06850	1 TF on 7 Promoters
	AT4G12030	BAT5	ARF14	AT1G35540	1 TF on 7 Promoters
	AT5G23020	MAM3	ARF14	AT1G35540	1 TF on 7 Promoters
	AT1G31180	IPMDH3	ARF14	AT1G35540	1 TF on 7 Promoters
	AT1G78370	GSTU20	ARF14	AT1G35540	1 TF on 7 Promoters
	AT1G62540	FMO-GSOX2	ARF14	AT1G35540	1 TF on 7 Promoters
	AT5G61420	MYB28	ARF14	AT1G35540	1 TF on 7 Promoters
	AT3G58990	IPMI1	TAFII21	AT1G54140	1 TF on 7 Promoters
	AT2G43100	IPMI2	TAFII21	AT1G54140	1 TF on 7 Promoters
	AT1G31180	IPMDH3	TAFII21	AT1G54140	1 TF on 7 Promoters
	AT1G16410	CYP79F1	TAFII21	AT1G54140	1 TF on 7 Promoters
	AT1G62570	FMO-GSOX4	TAFII21	AT1G54140	1 TF on 7 Promoters
	AT1G65880	BZO1	TAFII21	AT1G54140	1 TF on 7 Promoters
	AT5G07690	MYB29	TAFII21	AT1G54140	1 TF on 7 Promoters
	AT4G12030	BAT5	ARF17	AT1G77850	1 TF on 7 Promoters
	AT1G78370	GSTU20	ARF17	AT1G77850	1 TF on 7 Promoters
	AT1G62540	FMO-GSOX2	ARF17	AT1G77850	1 TF on 7 Promoters
	AT1G12140	FMO-GSOX5	ARF17	AT1G77850	1 TF on 7 Promoters
	AT5G61420	MYB28	ARF17	AT1G77850	1 TF on 7 Promoters
	AT5G07690	MYB29	ARF17	AT1G77850	1 TF on 7 Promoters
	AT4G12030	BAT5	GRP2B	AT2G21060	1 TF on 7 Promoters
	AT3G58990	IPMI1	GRP2B	AT2G21060	1 TF on 7 Promoters
	AT4G03060	AOP2	GRP2B	AT2G21060	1 TF on 7 Promoters
	AT1G65880	BZO1	GRP2B	AT2G21060	1 TF on 7 Promoters
	AT5G07690	MYB29	GRP2B	AT2G21060	1 TF on 7 Promoters
	AT3G58990	IPMI1	AT4G02670	AT4G02670	1 TF on 7 Promoters
	AT1G31180	IPMDH3	AT4G02670	AT4G02670	1 TF on 7 Promoters
	AT3G49680	BCAT3	AT4G02670	AT4G02670	1 TF on 7 Promoters
	AT2G31790	UGT74C1	AT4G02670	AT4G02670	1 TF on 7 Promoters
	AT4G03060	AOP2	AT4G02670	AT4G02670	1 TF on 7 Promoters
	AT4G03050	AOP3	AT4G02670	AT4G02670	1 TF on 7 Promoters
	AT5G61420	MYB28	AT4G02670	AT4G02670	1 TF on 7 Promoters
	AT4G12030	BAT5	REM25	AT5G09780	1 TF on 7 Promoters
	AT3G58990	IPMI1	REM25	AT5G09780	1 TF on 7 Promoters
	AT1G62560	FMO-GSOX3	REM25	AT5G09780	1 TF on 7 Promoters
	AT4G03060	AOP2	REM25	AT5G09780	1 TF on 7 Promoters
	AT4G03050	AOP3	REM25	AT5G09780	1 TF on 7 Promoters
	AT5G07690	MYB29	REM25	AT5G09780	1 TF on 7 Promoters
	AT5G23020	MAM3	AT5G10970	AT5G10970	1 TF on 7 Promoters
	AT3G58990	IPMI1	AT5G10970	AT5G10970	1 TF on 7 Promoters
	AT4G13770	CYP83A1	AT5G10970	AT5G10970	1 TF on 7 Promoters
	AT1G62560	FMO-GSOX3	AT5G10970	AT5G10970	1 TF on 7 Promoters
	AT1G65880	BZO1	AT5G10970	AT5G10970	1 TF on 7 Promoters
	AT5G07690	MYB29	AT5G10970	AT5G10970	1 TF on 7 Promoters
	AT4G12030	BAT5	AGL8	AT5G60910	1 TF on 7 Promoters
	AT5G23020	MAM3	AGL8	AT5G60910	1 TF on 7 Promoters
	AT4G13770	CYP83A1	AGL8	AT5G60910	1 TF on 7 Promoters
	AT1G65860	FMO-GSOX1	AGL8	AT5G60910	1 TF on 7 Promoters
	AT5G61420	MYB28	AGL8	AT5G60910	1 TF on 7 Promoters
	AT1G16410	CYP79F1	AT5G66770	AT5G66770	1 TF on 7 Promoters
	AT4G13770	CYP83A1	AT5G66770	AT5G66770	1 TF on 7 Promoters
	AT1G24100	UGT74B1	AT5G66770	AT5G66770	1 TF on 7 Promoters
	AT1G62560	FMO-GSOX3	AT5G66770	AT5G66770	1 TF on 7 Promoters
	AT4G03060	AOP2	AT5G66770	AT5G66770	1 TF on 7 Promoters
	AT2G25450	GS-OH	AT5G66770	AT5G66770	1 TF on 7 Promoters
	AT5G07690	MYB29	AT5G66770	AT5G66770	1 TF on 7 Promoters
	AT2G31790	UGT74C1	ESR1	AT1G12980	1 TF on 8 Promoters
	AT1G62540	FMO-GSOX2	ESR1	AT1G12980	1 TF on 8 Promoters
	AT1G62560	FMO-GSOX3	ESR1	AT1G12980	1 TF on 8 Promoters
	AT1G12140	FMO-GSOX5	ESR1	AT1G12980	1 TF on 8 Promoters
	AT4G03060	AOP2	ESR1	AT1G12980	1 TF on 8 Promoters
	AT4G03050	AOP3	ESR1	AT1G12980	1 TF on 8 Promoters
	AT5G07690	MYB29	ESR1	AT1G12980	1 TF on 8 Promoters
	AT4G12030	BAT5	HB32	AT1G14687	1 TF on 8 Promoters
	AT3G49680	BCAT3	HB32	AT1G14687	1 TF on 8 Promoters
	AT3G03190	GSTF11	HB32	AT1G14687	1 TF on 8 Promoters
	AT1G65860	FMO-GSOX1	HB32	AT1G14687	1 TF on 8 Promoters
	AT4G03060	AOP2	HB32	AT1G14687	1 TF on 8 Promoters
	AT4G03050	AOP3	HB32	AT1G14687	1 TF on 8 Promoters
	AT5G61420	MYB28	HB32	AT1G14687	1 TF on 8 Promoters
	AT4G13770	CYP83A1	AT1G19040	AT1G19040	1 TF on 8 Promoters
	AT1G78370	GSTU20	AT1G19040	AT1G19040	1 TF on 8 Promoters
	AT1G65860	FMO-GSOX1	AT1G19040	AT1G19040	1 TF on 8 Promoters
	AT4G03050	AOP3	AT1G19040	AT1G19040	1 TF on 8 Promoters
	AT1G65880	BZO1	AT1G19040	AT1G19040	1 TF on 8 Promoters
	AT5G61420	MYB28	AT1G19040	AT1G19040	1 TF on 8 Promoters
	AT5G07690	MYB29	AT1G19040	AT1G19040	1 TF on 8 Promoters
	AT3G58990	IPMI1	AT1G43000	AT1G43000	1 TF on 8 Promoters
	AT1G31180	IPMDH3	AT1G43000	AT1G43000	1 TF on 8 Promoters
	AT1G16410	CYP79F1	AT1G43000	AT1G43000	1 TF on 8 Promoters
	AT1G62560	FMO-GSOX3	AT1G43000	AT1G43000	1 TF on 8 Promoters
	AT1G65880	BZO1	AT1G43000	AT1G43000	1 TF on 8 Promoters
	AT5G07690	MYB29	AT1G43000	AT1G43000	1 TF on 8 Promoters
	AT3G58990	IPMI1	OZF1	AT2G19810	1 TF on 8 Promoters
	AT1G16410	CYP79F1	OZF1	AT2G19810	1 TF on 8 Promoters
	AT1G78370	GSTU20	OZF1	AT2G19810	1 TF on 8 Promoters
	AT1G18590	SOT17	OZF1	AT2G19810	1 TF on 8 Promoters
	AT1G62540	FMO-GSOX2	OZF1	AT2G19810	1 TF on 8 Promoters
	AT1G65880	BZO1	OZF1	AT2G19810	1 TF on 8 Promoters
	AT5G07690	MYB29	OZF1	AT2G19810	1 TF on 8 Promoters
	AT3G19710	BCAT4	CUC1	AT3G15170	1 TF on 8 Promoters
	AT3G58990	IPMI1	CUC1	AT3G15170	1 TF on 8 Promoters
	AT1G31180	IPMDH3	CUC1	AT3G15170	1 TF on 8 Promoters
	AT1G62570	FMO-GSOX4	CUC1	AT3G15170	1 TF on 8 Promoters
	AT1G12140	FMO-GSOX5	CUC1	AT3G15170	1 TF on 8 Promoters
	AT5G61420	MYB28	CUC1	AT3G15170	1 TF on 8 Promoters
	AT3G49680	BCAT3	RR1	AT3G16857	1 TF on 8 Promoters
	AT2G31790	UGT74C1	RR1	AT3G16857	1 TF on 8 Promoters
	AT1G62560	FMO-GSOX3	RR1	AT3G16857	1 TF on 8 Promoters
	AT1G12140	FMO-GSOX5	RR1	AT3G16857	1 TF on 8 Promoters
	AT4G03060	AOP2	RR1	AT3G16857	1 TF on 8 Promoters
	AT4G03050	AOP3	RR1	AT3G16857	1 TF on 8 Promoters
	AT5G07690	MYB29	RR1	AT3G16857	1 TF on 8 Promoters
	AT3G58990	IPMI1	MYB121	AT3G30210	1 TF on 8 Promoters
	AT2G43100	IPMI2	MYB121	AT3G30210	1 TF on 8 Promoters
	AT1G31180	IPMDH3	MYB121	AT3G30210	1 TF on 8 Promoters
	AT4G13770	CYP83A1	MYB121	AT3G30210	1 TF on 8 Promoters
	AT1G24100	UGT74B1	MYB121	AT3G30210	1 TF on 8 Promoters
	AT1G65880	BZO1	MYB121	AT3G30210	1 TF on 8 Promoters
	AT5G07690	MYB29	MYB121	AT3G30210	1 TF on 8 Promoters
	AT3G19710	BCAT4	AT4G03250	AT4G03250	1 TF on 8 Promoters
	AT5G23010	MAM1	AT4G03250	AT4G03250	1 TF on 8 Promoters
	AT2G31790	UGT74C1	AT4G03250	AT4G03250	1 TF on 8 Promoters
	AT1G18590	SOT17	AT4G03250	AT4G03250	1 TF on 8 Promoters
	AT2G25450	GS-OH	AT4G03250	AT4G03250	1 TF on 8 Promoters
	AT1G65880	BZO1	AT4G03250	AT4G03250	1 TF on 8 Promoters
	AT5G07690	MYB29	AT4G03250	AT4G03250	1 TF on 8 Promoters
	AT5G23020	MAM3	PLATZ11	AT4G17900	1 TF on 8 Promoters
	AT1G31180	IPMDH3	PLATZ11	AT4G17900	1 TF on 8 Promoters
	AT1G16410	CYP79F1	PLATZ11	AT4G17900	1 TF on 8 Promoters
	AT3G03190	GSTF11	PLATZ11	AT4G17900	1 TF on 8 Promoters
	AT1G18590	SOT17	PLATZ11	AT4G17900	1 TF on 8 Promoters
	AT1G62560	FMO-GSOX3	PLATZ11	AT4G17900	1 TF on 8 Promoters
	AT1G65880	BZO1	PLATZ11	AT4G17900	1 TF on 8 Promoters
	AT5G61420	MYB28	PLATZ11	AT4G17900	1 TF on 8 Promoters
	AT2G31790	UGT74C1	DEWAX	AT5G61590	1 TF on 8 Promoters
	AT1G18590	SOT17	DEWAX	AT5G61590	1 TF on 8 Promoters
	AT1G62540	FMO-GSOX2	DEWAX	AT5G61590	1 TF on 8 Promoters
	AT4G03060	AOP2	DEWAX	AT5G61590	1 TF on 8 Promoters
	AT4G03050	AOP3	DEWAX	AT5G61590	1 TF on 8 Promoters
	AT5G07690	MYB29	DEWAX	AT5G61590	1 TF on 8 Promoters
	AT1G78370	GSTU20	CRF10	AT1G68550	1 TF on 9 Promoters
	AT2G31790	UGT74C1	CRF10	AT1G68550	1 TF on 9 Promoters
	AT1G62540	FMO-GSOX2	CRF10	AT1G68550	1 TF on 9 Promoters
	AT1G62560	FMO-GSOX3	CRF10	AT1G68550	1 TF on 9 Promoters
	AT1G12140	FMO-GSOX5	CRF10	AT1G68550	1 TF on 9 Promoters
	AT4G03050	AOP3	CRF10	AT1G68550	1 TF on 9 Promoters
	AT5G07690	MYB29	CRF10	AT1G68550	1 TF on 9 Promoters
	AT3G58990	IPMI1	LBD29	AT3G58190	1 TF on 9 Promoters
	AT1G31180	IPMDH3	LBD29	AT3G58190	1 TF on 9 Promoters
	AT3G49680	BCAT3	LBD29	AT3G58190	1 TF on 9 Promoters
	AT4G13770	CYP83A1	LBD29	AT3G58190	1 TF on 9 Promoters
	AT1G78370	GSTU20	LBD29	AT3G58190	1 TF on 9 Promoters
	AT1G65860	FMO-GSOX1	LBD29	AT3G58190	1 TF on 9 Promoters
	AT1G12140	FMO-GSOX5	LBD29	AT3G58190	1 TF on 9 Promoters
	AT5G61420	MYB28	LBD29	AT3G58190	1 TF on 9 Promoters
	AT5G23020	MAM3	HSF4	AT4G36990	1 TF on 9 Promoters
	AT1G31180	IPMDH3	HSF4	AT4G36990	1 TF on 9 Promoters
	AT1G16410	CYP79F1	HSF4	AT4G36990	1 TF on 9 Promoters
	AT1G78370	GSTU20	HSF4	AT4G36990	1 TF on 9 Promoters
	AT1G24100	UGT74B1	HSF4	AT4G36990	1 TF on 9 Promoters
	AT1G62570	FMO-GSOX4	HSF4	AT4G36990	1 TF on 9 Promoters
	AT1G65880	BZO1	HSF4	AT4G36990	1 TF on 9 Promoters
	AT5G07690	MYB29	HSF4	AT4G36990	1 TF on 9 Promoters
	AT3G19710	BCAT4	AT5G25470	AT5G25470	1 TF on 9 Promoters
	AT4G12030	BAT5	AT5G25470	AT5G25470	1 TF on 9 Promoters
	AT5G23010	MAM1	AT5G25470	AT5G25470	1 TF on 9 Promoters
	AT5G23020	MAM3	AT5G25470	AT5G25470	1 TF on 9 Promoters
	AT2G20610	SUR1	AT5G25470	AT5G25470	1 TF on 9 Promoters
	AT4G03060	AOP2	AT5G25470	AT5G25470	1 TF on 9 Promoters
	AT5G61420	MYB28	AT5G25470	AT5G25470	1 TF on 9 Promoters
	AT1G31180	IPMDH3	LOB	AT5G63090	1 TF on 9 Promoters
	AT3G49680	BCAT3	LOB	AT5G63090	1 TF on 9 Promoters
	AT2G31790	UGT74C1	LOB	AT5G63090	1 TF on 9 Promoters
	AT1G62560	FMO-GSOX3	LOB	AT5G63090	1 TF on 9 Promoters
	AT4G03060	AOP2	LOB	AT5G63090	1 TF on 9 Promoters
	AT4G03050	AOP3	LOB	AT5G63090	1 TF on 9 Promoters
	AT2G25450	GS-OH	LOB	AT5G63090	1 TF on 9 Promoters
	AT5G07690	MYB29	LOB	AT5G63090	1 TF on 9 Promoters
	AT3G58990	IPMI1	AT5G66980	AT5G66980	1 TF on 9 Promoters
	AT3G49680	BCAT3	AT5G66980	AT5G66980	1 TF on 9 Promoters
	AT1G78370	GSTU20	AT5G66980	AT5G66980	1 TF on 9 Promoters
	AT1G65860	FMO-GSOX1	AT5G66980	AT5G66980	1 TF on 9 Promoters
	AT1G62560	FMO-GSOX3	AT5G66980	AT5G66980	1 TF on 9 Promoters
	AT1G62570	FMO-GSOX4	AT5G66980	AT5G66980	1 TF on 9 Promoters
	AT2G25450	GS-OH	AT5G66980	AT5G66980	1 TF on 9 Promoters
	AT5G07690	MYB29	AT5G66980	AT5G66980	1 TF on 9 Promoters
	AT5G23020	MAM3	ERF15	AT2G31230	1 TF on 10 Promoters
	AT3G49680	BCAT3	ERF15	AT2G31230	1 TF on 10 Promoters
	AT1G78370	GSTU20	ERF15	AT2G31230	1 TF on 10 Promoters
	AT1G18590	SOT17	ERF15	AT2G31230	1 TF on 10 Promoters
	AT1G62540	FMO-GSOX2	ERF15	AT2G31230	1 TF on 10 Promoters
	AT1G62560	FMO-GSOX3	ERF15	AT2G31230	1 TF on 10 Promoters
	AT4G03050	AOP3	ERF15	AT2G31230	1 TF on 10 Promoters
	AT5G07690	MYB29	ERF15	AT2G31230	1 TF on 10 Promoters
	AT4G12030	BAT5	GRF9	AT2G45480	1 TF on 10 Promoters
	AT2G31790	UGT74C1	GRF9	AT2G45480	1 TF on 10 Promoters
	AT1G18590	SOT17	GRF9	AT2G45480	1 TF on 10 Promoters
	AT1G62560	FMO-GSOX3	GRF9	AT2G45480	1 TF on 10 Promoters
	AT4G03060	AOP2	GRF9	AT2G45480	1 TF on 10 Promoters
	AT4G03050	AOP3	GRF9	AT2G45480	1 TF on 10 Promoters
	AT1G65880	BZO1	GRF9	AT2G45480	1 TF on 10 Promoters
	AT5G61420	MYB28	GRF9	AT2G45480	1 TF on 10 Promoters
	AT4G12030	BAT5	APRR2	AT4G18020	1 TF on 10 Promoters
	AT5G23020	MAM3	APRR2	AT4G18020	1 TF on 10 Promoters
	AT1G16410	CYP79F1	APRR2	AT4G18020	1 TF on 10 Promoters
	AT2G31790	UGT74C1	APRR2	AT4G18020	1 TF on 10 Promoters
	AT1G62560	FMO-GSOX3	APRR2	AT4G18020	1 TF on 10 Promoters
	AT4G03060	AOP2	APRR2	AT4G18020	1 TF on 10 Promoters
	AT5G07690	MYB29	APRR2	AT4G18020	1 TF on 10 Promoters
	AT4G12030	BAT5	SHN2	AT5G11190	1 TF on 10 Promoters
	AT3G58990	IPMI1	SHN2	AT5G11190	1 TF on 10 Promoters
	AT2G31790	UGT74C1	SHN2	AT5G11190	1 TF on 10 Promoters
	AT1G62560	FMO-GSOX3	SHN2	AT5G11190	1 TF on 10 Promoters
	AT1G62570	FMO-GSOX4	SHN2	AT5G11190	1 TF on 10 Promoters
	AT4G03060	AOP2	SHN2	AT5G11190	1 TF on 10 Promoters
	AT4G03050	AOP3	SHN2	AT5G11190	1 TF on 10 Promoters
	AT2G25450	GS-OH	SHN2	AT5G11190	1 TF on 10 Promoters
	AT5G07690	MYB29	SHN2	AT5G11190	1 TF on 10 Promoters
	AT1G31180	IPMDH3	ARF4	AT5G60450	1 TF on 10 Promoters
	AT1G16410	CYP79F1	ARF4	AT5G60450	1 TF on 10 Promoters
	AT4G13770	CYP83A1	ARF4	AT5G60450	1 TF on 10 Promoters
	AT3G03190	GSTF11	ARF4	AT5G60450	1 TF on 10 Promoters
	AT1G78370	GSTU20	ARF4	AT5G60450	1 TF on 10 Promoters
	AT1G18590	SOT17	ARF4	AT5G60450	1 TF on 10 Promoters
	AT1G65860	FMO-GSOX1	ARF4	AT5G60450	1 TF on 10 Promoters
	AT1G62540	FMO-GSOX2	ARF4	AT5G60450	1 TF on 10 Promoters
	AT5G61420	MYB28	ARF4	AT5G60450	1 TF on 10 Promoters
	AT3G19710	BCAT4	AT1G12630	AT1G12630	1 TF on 11 Promoters
	AT3G58990	IPMI1	AT1G12630	AT1G12630	1 TF on 11 Promoters
	AT3G03190	GSTF11	AT1G12630	AT1G12630	1 TF on 11 Promoters
	AT2G20610	SUR1	AT1G12630	AT1G12630	1 TF on 11 Promoters
	AT2G31790	UGT74C1	AT1G12630	AT1G12630	1 TF on 11 Promoters
	AT1G18590	SOT17	AT1G12630	AT1G12630	1 TF on 11 Promoters
	AT1G62540	FMO-GSOX2	AT1G12630	AT1G12630	1 TF on 11 Promoters
	AT4G03060	AOP2	AT1G12630	AT1G12630	1 TF on 11 Promoters
	AT5G61420	MYB28	AT1G12630	AT1G12630	1 TF on 11 Promoters
	AT4G12030	BAT5	SAP3	AT2G27580	1 TF on 11 Promoters
	AT5G23020	MAM3	SAP3	AT2G27580	1 TF on 11 Promoters
	AT3G58990	IPMI1	SAP3	AT2G27580	1 TF on 11 Promoters
	AT2G43100	IPMI2	SAP3	AT2G27580	1 TF on 11 Promoters
	AT3G03190	GSTF11	SAP3	AT2G27580	1 TF on 11 Promoters
	AT1G24100	UGT74B1	SAP3	AT2G27580	1 TF on 11 Promoters
	AT2G31790	UGT74C1	SAP3	AT2G27580	1 TF on 11 Promoters
	AT1G18590	SOT17	SAP3	AT2G27580	1 TF on 11 Promoters
	AT1G12140	FMO-GSOX5	SAP3	AT2G27580	1 TF on 11 Promoters
	AT5G07690	MYB29	SAP3	AT2G27580	1 TF on 11 Promoters
	AT4G12030	BAT5	TCX8	AT3G16160	1 TF on 11 Promoters
	AT5G23010	MAM1	TCX8	AT3G16160	1 TF on 11 Promoters
	AT5G23020	MAM3	TCX8	AT3G16160	1 TF on 11 Promoters
	AT3G58990	IPMI1	TCX8	AT3G16160	1 TF on 11 Promoters
	AT1G16410	CYP79F1	TCX8	AT3G16160	1 TF on 11 Promoters
	AT3G03190	GSTF11	TCX8	AT3G16160	1 TF on 11 Promoters
	AT2G20610	SUR1	TCX8	AT3G16160	1 TF on 11 Promoters
	AT1G62570	FMO-GSOX4	TCX8	AT3G16160	1 TF on 11 Promoters
	AT5G61420	MYB28	TCX8	AT3G16160	1 TF on 11 Promoters
	AT5G23020	MAM3	NGA2	AT3G61970	1 TF on 11 Promoters
	AT1G16410	CYP79F1	NGA2	AT3G61970	1 TF on 11 Promoters
	AT4G13770	CYP83A1	NGA2	AT3G61970	1 TF on 11 Promoters
	AT2G31790	UGT74C1	NGA2	AT3G61970	1 TF on 11 Promoters
	AT1G65860	FMO-GSOX1	NGA2	AT3G61970	1 TF on 11 Promoters
	AT1G62540	FMO-GSOX2	NGA2	AT3G61970	1 TF on 11 Promoters
	AT1G62560	FMO-GSOX3	NGA2	AT3G61970	1 TF on 11 Promoters
	AT4G03060	AOP2	NGA2	AT3G61970	1 TF on 11 Promoters
	AT5G61420	MYB28	NGA2	AT3G61970	1 TF on 11 Promoters
	AT3G19710	BCAT4	GBF2	AT4G01120	1 TF on 11 Promoters
	AT4G12030	BAT5	GBF2	AT4G01120	1 TF on 11 Promoters
	AT1G16410	CYP79F1	GBF2	AT4G01120	1 TF on 11 Promoters
	AT2G31790	UGT74C1	GBF2	AT4G01120	1 TF on 11 Promoters
	AT1G62540	FMO-GSOX2	GBF2	AT4G01120	1 TF on 11 Promoters
	AT1G12140	FMO-GSOX5	GBF2	AT4G01120	1 TF on 11 Promoters
	AT4G03060	AOP2	GBF2	AT4G01120	1 TF on 11 Promoters
	AT4G03050	AOP3	GBF2	AT4G01120	1 TF on 11 Promoters
	AT2G25450	GS-OH	GBF2	AT4G01120	1 TF on 11 Promoters
	AT5G07690	MYB29	GBF2	AT4G01120	1 TF on 11 Promoters
	AT3G49680	BCAT3	CBF4	AT5G51990	1 TF on 11 Promoters
	AT3G03190	GSTF11	CBF4	AT5G51990	1 TF on 11 Promoters
	AT2G20610	SUR1	CBF4	AT5G51990	1 TF on 11 Promoters
	AT2G31790	UGT74C1	CBF4	AT5G51990	1 TF on 11 Promoters
	AT1G18590	SOT17	CBF4	AT5G51990	1 TF on 11 Promoters
	AT1G62540	FMO-GSOX2	CBF4	AT5G51990	1 TF on 11 Promoters
	AT4G03060	AOP2	CBF4	AT5G51990	1 TF on 11 Promoters
	AT4G03050	AOP3	CBF4	AT5G51990	1 TF on 11 Promoters
	AT5G61420	MYB28	CBF4	AT5G51990	1 TF on 11 Promoters
	AT5G07690	MYB29	CBF4	AT5G51990	1 TF on 11 Promoters
	AT3G19710	BCAT4	MNM1	AT5G54930	1 TF on 11 Promoters
	AT5G23020	MAM3	MNM1	AT5G54930	1 TF on 11 Promoters
	AT4G13770	CYP83A1	MNM1	AT5G54930	1 TF on 11 Promoters
	AT2G20610	SUR1	MNM1	AT5G54930	1 TF on 11 Promoters
	AT2G31790	UGT74C1	MNM1	AT5G54930	1 TF on 11 Promoters
	AT1G62540	FMO-GSOX2	MNM1	AT5G54930	1 TF on 11 Promoters
	AT4G03060	AOP2	MNM1	AT5G54930	1 TF on 11 Promoters
	AT1G65880	BZO1	MNM1	AT5G54930	1 TF on 11 Promoters
	AT5G61420	MYB28	MNM1	AT5G54930	1 TF on 11 Promoters
	AT5G07690	MYB29	MNM1	AT5G54930	1 TF on 11 Promoters
	AT3G58990	IPMI1	REM46	AT5G60142	1 TF on 11 Promoters
	AT3G49680	BCAT3	REM46	AT5G60142	1 TF on 11 Promoters
	AT2G31790	UGT74C1	REM46	AT5G60142	1 TF on 11 Promoters
	AT1G18590	SOT17	REM46	AT5G60142	1 TF on 11 Promoters
	AT1G62560	FMO-GSOX3	REM46	AT5G60142	1 TF on 11 Promoters
	AT1G12140	FMO-GSOX5	REM46	AT5G60142	1 TF on 11 Promoters
	AT4G03060	AOP2	REM46	AT5G60142	1 TF on 11 Promoters
	AT1G65880	BZO1	REM46	AT5G60142	1 TF on 11 Promoters
	AT5G07690	MYB29	REM46	AT5G60142	1 TF on 11 Promoters
	AT3G19710	BCAT4	LEAFY	AT5G61850	1 TF on 11 Promoters
	AT4G12030	BAT5	LEAFY	AT5G61850	1 TF on 11 Promoters
	AT3G58990	IPMI1	LEAFY	AT5G61850	1 TF on 11 Promoters
	AT3G03190	GSTF11	LEAFY	AT5G61850	1 TF on 11 Promoters
	AT2G31790	UGT74C1	LEAFY	AT5G61850	1 TF on 11 Promoters
	AT1G62540	FMO-GSOX2	LEAFY	AT5G61850	1 TF on 11 Promoters
	AT4G03060	AOP2	LEAFY	AT5G61850	1 TF on 11 Promoters
	AT4G03050	AOP3	LEAFY	AT5G61850	1 TF on 11 Promoters
	AT5G07690	MYB29	LEAFY	AT5G61850	1 TF on 11 Promoters
	AT4G12030	BAT5	AT1G02030	AT1G02030	1 TF on 12 Promoters
	AT3G58990	IPMI1	AT1G02030	AT1G02030	1 TF on 12 Promoters
	AT1G31180	IPMDH3	AT1G02030	AT1G02030	1 TF on 12 Promoters
	AT1G16410	CYP79F1	AT1G02030	AT1G02030	1 TF on 12 Promoters
	AT1G24100	UGT74B1	AT1G02030	AT1G02030	1 TF on 12 Promoters
	AT2G31790	UGT74C1	AT1G02030	AT1G02030	1 TF on 12 Promoters
	AT1G65860	FMO-GSOX1	AT1G02030	AT1G02030	1 TF on 12 Promoters
	AT1G62560	FMO-GSOX3	AT1G02030	AT1G02030	1 TF on 12 Promoters
	AT4G03060	AOP2	AT1G02030	AT1G02030	1 TF on 12 Promoters
	AT1G65880	BZO1	AT1G02030	AT1G02030	1 TF on 12 Promoters
	AT5G61420	MYB28	AT1G02030	AT1G02030	1 TF on 12 Promoters
	AT3G58990	IPMI1	ATC3H38	AT3G18640	1 TF on 12 Promoters
	AT2G43100	IPMI2	ATC3H38	AT3G18640	1 TF on 12 Promoters
	AT4G13770	CYP83A1	ATC3H38	AT3G18640	1 TF on 12 Promoters
	AT1G24100	UGT74B1	ATC3H38	AT3G18640	1 TF on 12 Promoters
	AT2G31790	UGT74C1	ATC3H38	AT3G18640	1 TF on 12 Promoters
	AT1G62540	FMO-GSOX2	ATC3H38	AT3G18640	1 TF on 12 Promoters
	AT1G62560	FMO-GSOX3	ATC3H38	AT3G18640	1 TF on 12 Promoters
	AT4G03060	AOP2	ATC3H38	AT3G18640	1 TF on 12 Promoters
	AT4G03050	AOP3	ATC3H38	AT3G18640	1 TF on 12 Promoters
	AT1G65880	BZO1	ATC3H38	AT3G18640	1 TF on 12 Promoters
	AT5G61420	MYB28	ATC3H38	AT3G18640	1 TF on 12 Promoters
	AT4G12030	BAT5	NAC004	AT1G02230	1 TF on 13 Promoters
	AT3G58990	IPMI1	NAC004	AT1G02230	1 TF on 13 Promoters
	AT1G31180	IPMDH3	NAC004	AT1G02230	1 TF on 13 Promoters
	AT3G49680	BCAT3	NAC004	AT1G02230	1 TF on 13 Promoters
	AT1G78370	GSTU20	NAC004	AT1G02230	1 TF on 13 Promoters
	AT1G24100	UGT74B1	NAC004	AT1G02230	1 TF on 13 Promoters
	AT1G18590	SOT17	NAC004	AT1G02230	1 TF on 13 Promoters
	AT1G65860	FMO-GSOX1	NAC004	AT1G02230	1 TF on 13 Promoters
	AT1G12140	FMO-GSOX5	NAC004	AT1G02230	1 TF on 13 Promoters
	AT4G03060	AOP2	NAC004	AT1G02230	1 TF on 13 Promoters
	AT4G03050	AOP3	NAC004	AT1G02230	1 TF on 13 Promoters
	AT1G65880	BZO1	NAC004	AT1G02230	1 TF on 13 Promoters
	AT5G61420	MYB28	NAC004	AT1G02230	1 TF on 13 Promoters
	AT4G12030	BAT5	FRG2	AT1G50410	1 TF on 13 Promoters
	AT5G23020	MAM3	FRG2	AT1G50410	1 TF on 13 Promoters
	AT3G58990	IPMI1	FRG2	AT1G50410	1 TF on 13 Promoters
	AT1G31180	IPMDH3	FRG2	AT1G50410	1 TF on 13 Promoters
	AT3G49680	BCAT3	FRG2	AT1G50410	1 TF on 13 Promoters
	AT2G20610	SUR1	FRG2	AT1G50410	1 TF on 13 Promoters
	AT2G31790	UGT74C1	FRG2	AT1G50410	1 TF on 13 Promoters
	AT1G65860	FMO-GSOX1	FRG2	AT1G50410	1 TF on 13 Promoters
	AT4G03060	AOP2	FRG2	AT1G50410	1 TF on 13 Promoters
	AT4G03050	AOP3	FRG2	AT1G50410	1 TF on 13 Promoters
	AT1G65880	BZO1	FRG2	AT1G50410	1 TF on 13 Promoters
	AT5G61420	MYB28	FRG2	AT1G50410	1 TF on 13 Promoters
	AT4G12030	BAT5	TBP2	AT1G55520	1 TF on 13 Promoters
	AT1G31180	IPMDH3	TBP2	AT1G55520	1 TF on 13 Promoters
	AT1G16410	CYP79F1	TBP2	AT1G55520	1 TF on 13 Promoters
	AT1G78370	GSTU20	TBP2	AT1G55520	1 TF on 13 Promoters
	AT2G20610	SUR1	TBP2	AT1G55520	1 TF on 13 Promoters
	AT2G31790	UGT74C1	TBP2	AT1G55520	1 TF on 13 Promoters
	AT1G65860	FMO-GSOX1	TBP2	AT1G55520	1 TF on 13 Promoters
	AT1G12140	FMO-GSOX5	TBP2	AT1G55520	1 TF on 13 Promoters
	AT4G03050	AOP3	TBP2	AT1G55520	1 TF on 13 Promoters
	AT1G65880	BZO1	TBP2	AT1G55520	1 TF on 13 Promoters
	AT5G61420	MYB28	TBP2	AT1G55520	1 TF on 13 Promoters
	AT5G07690	MYB29	TBP2	AT1G55520	1 TF on 13 Promoters
	AT3G19710	BCAT4	AT5G52020	AT5G52020	1 TF on 13 Promoters
	AT3G49680	BCAT3	AT5G52020	AT5G52020	1 TF on 13 Promoters
	AT1G16410	CYP79F1	AT5G52020	AT5G52020	1 TF on 13 Promoters
	AT3G03190	GSTF11	AT5G52020	AT5G52020	1 TF on 13 Promoters
	AT2G20610	SUR1	AT5G52020	AT5G52020	1 TF on 13 Promoters
	AT2G31790	UGT74C1	AT5G52020	AT5G52020	1 TF on 13 Promoters
	AT1G18590	SOT17	AT5G52020	AT5G52020	1 TF on 13 Promoters
	AT1G62540	FMO-GSOX2	AT5G52020	AT5G52020	1 TF on 13 Promoters
	AT4G03060	AOP2	AT5G52020	AT5G52020	1 TF on 13 Promoters
	AT2G25450	GS-OH	AT5G52020	AT5G52020	1 TF on 13 Promoters
	AT5G07690	MYB29	AT5G52020	AT5G52020	1 TF on 13 Promoters
	AT3G58990	IPMI1	LBD16	AT2G42430	1 TF on 14 Promoters
	AT1G31180	IPMDH3	LBD16	AT2G42430	1 TF on 14 Promoters
	AT1G16410	CYP79F1	LBD16	AT2G42430	1 TF on 14 Promoters
	AT3G03190	GSTF11	LBD16	AT2G42430	1 TF on 14 Promoters
	AT1G78370	GSTU20	LBD16	AT2G42430	1 TF on 14 Promoters
	AT2G20610	SUR1	LBD16	AT2G42430	1 TF on 14 Promoters
	AT2G31790	UGT74C1	LBD16	AT2G42430	1 TF on 14 Promoters
	AT1G62540	FMO-GSOX2	LBD16	AT2G42430	1 TF on 14 Promoters
	AT4G03060	AOP2	LBD16	AT2G42430	1 TF on 14 Promoters
	AT4G03050	AOP3	LBD16	AT2G42430	1 TF on 14 Promoters
	AT1G65880	BZO1	LBD16	AT2G42430	1 TF on 14 Promoters
	AT5G07690	MYB29	LBD16	AT2G42430	1 TF on 14 Promoters
	AT4G12030	BAT5	LSD1	AT4G20380	1 TF on 14 Promoters
	AT3G58990	IPMI1	LSD1	AT4G20380	1 TF on 14 Promoters
	AT1G31180	IPMDH3	LSD1	AT4G20380	1 TF on 14 Promoters
	AT3G49680	BCAT3	LSD1	AT4G20380	1 TF on 14 Promoters
	AT1G24100	UGT74B1	LSD1	AT4G20380	1 TF on 14 Promoters
	AT2G31790	UGT74C1	LSD1	AT4G20380	1 TF on 14 Promoters
	AT1G65860	FMO-GSOX1	LSD1	AT4G20380	1 TF on 14 Promoters
	AT1G62540	FMO-GSOX2	LSD1	AT4G20380	1 TF on 14 Promoters
	AT1G62560	FMO-GSOX3	LSD1	AT4G20380	1 TF on 14 Promoters
	AT1G12140	FMO-GSOX5	LSD1	AT4G20380	1 TF on 14 Promoters
	AT5G07690	MYB29	LSD1	AT4G20380	1 TF on 14 Promoters
	AT4G12030	BAT5	REM34	AT4G31610	1 TF on 14 Promoters
	AT3G58990	IPMI1	REM34	AT4G31610	1 TF on 14 Promoters
	AT1G31180	IPMDH3	REM34	AT4G31610	1 TF on 14 Promoters
	AT3G49680	BCAT3	REM34	AT4G31610	1 TF on 14 Promoters
	AT2G20610	SUR1	REM34	AT4G31610	1 TF on 14 Promoters
	AT1G24100	UGT74B1	REM34	AT4G31610	1 TF on 14 Promoters
	AT2G31790	UGT74C1	REM34	AT4G31610	1 TF on 14 Promoters
	AT1G18590	SOT17	REM34	AT4G31610	1 TF on 14 Promoters
	AT1G62560	FMO-GSOX3	REM34	AT4G31610	1 TF on 14 Promoters
	AT4G03060	AOP2	REM34	AT4G31610	1 TF on 14 Promoters
	AT4G03050	AOP3	REM34	AT4G31610	1 TF on 14 Promoters
	AT1G65880	BZO1	REM34	AT4G31610	1 TF on 14 Promoters
	AT5G61420	MYB28	REM34	AT4G31610	1 TF on 14 Promoters
	AT5G23020	MAM3	DAZ2	AT4G35280	1 TF on 14 Promoters
	AT1G16410	CYP79F1	DAZ2	AT4G35280	1 TF on 14 Promoters
	AT4G13770	CYP83A1	DAZ2	AT4G35280	1 TF on 14 Promoters
	AT3G03190	GSTF11	DAZ2	AT4G35280	1 TF on 14 Promoters
	AT2G20610	SUR1	DAZ2	AT4G35280	1 TF on 14 Promoters
	AT1G24100	UGT74B1	DAZ2	AT4G35280	1 TF on 14 Promoters
	AT2G31790	UGT74C1	DAZ2	AT4G35280	1 TF on 14 Promoters
	AT1G65860	FMO-GSOX1	DAZ2	AT4G35280	1 TF on 14 Promoters
	AT1G62560	FMO-GSOX3	DAZ2	AT4G35280	1 TF on 14 Promoters
	AT1G65880	BZO1	DAZ2	AT4G35280	1 TF on 14 Promoters
	AT5G61420	MYB28	DAZ2	AT4G35280	1 TF on 14 Promoters
	AT5G07690	MYB29	DAZ2	AT4G35280	1 TF on 14 Promoters
	AT5G23020	MAM3	TTG2	AT2G37260	1 TF on 15 Promoters
	AT3G58990	IPMI1	TTG2	AT2G37260	1 TF on 15 Promoters
	AT1G31180	IPMDH3	TTG2	AT2G37260	1 TF on 15 Promoters
	AT2G31790	UGT74C1	TTG2	AT2G37260	1 TF on 15 Promoters
	AT1G18590	SOT17	TTG2	AT2G37260	1 TF on 15 Promoters
	AT1G65860	FMO-GSOX1	TTG2	AT2G37260	1 TF on 15 Promoters
	AT1G62560	FMO-GSOX3	TTG2	AT2G37260	1 TF on 15 Promoters
	AT1G12140	FMO-GSOX5	TTG2	AT2G37260	1 TF on 15 Promoters
	AT4G03060	AOP2	TTG2	AT2G37260	1 TF on 15 Promoters
	AT4G03050	AOP3	TTG2	AT2G37260	1 TF on 15 Promoters
	AT1G65880	BZO1	TTG2	AT2G37260	1 TF on 15 Promoters
	AT5G07690	MYB29	TTG2	AT2G37260	1 TF on 15 Promoters
	AT3G19710	BCAT4	HB27	AT5G42780	1 TF on 15 Promoters
	AT5G23010	MAM1	HB27	AT5G42780	1 TF on 15 Promoters
	AT5G23020	MAM3	HB27	AT5G42780	1 TF on 15 Promoters
	AT2G20610	SUR1	HB27	AT5G42780	1 TF on 15 Promoters
	AT2G31790	UGT74C1	HB27	AT5G42780	1 TF on 15 Promoters
	AT1G65860	FMO-GSOX1	HB27	AT5G42780	1 TF on 15 Promoters
	AT1G62540	FMO-GSOX2	HB27	AT5G42780	1 TF on 15 Promoters
	AT1G62560	FMO-GSOX3	HB27	AT5G42780	1 TF on 15 Promoters
	AT1G62570	FMO-GSOX4	HB27	AT5G42780	1 TF on 15 Promoters
	AT4G03060	AOP2	HB27	AT5G42780	1 TF on 15 Promoters
	AT2G25450	GS-OH	HB27	AT5G42780	1 TF on 15 Promoters
	AT1G65880	BZO1	HB27	AT5G42780	1 TF on 15 Promoters
	AT5G07690	MYB29	HB27	AT5G42780	1 TF on 15 Promoters
	AT5G23020	MAM3	LBD19	AT2G45410	1 TF on 16 Promoters
	AT3G58990	IPMI1	LBD19	AT2G45410	1 TF on 16 Promoters
	AT1G31180	IPMDH3	LBD19	AT2G45410	1 TF on 16 Promoters
	AT1G16410	CYP79F1	LBD19	AT2G45410	1 TF on 16 Promoters
	AT4G13770	CYP83A1	LBD19	AT2G45410	1 TF on 16 Promoters
	AT3G03190	GSTF11	LBD19	AT2G45410	1 TF on 16 Promoters
	AT1G24100	UGT74B1	LBD19	AT2G45410	1 TF on 16 Promoters
	AT1G65860	FMO-GSOX1	LBD19	AT2G45410	1 TF on 16 Promoters
	AT1G62540	FMO-GSOX2	LBD19	AT2G45410	1 TF on 16 Promoters
	AT1G62560	FMO-GSOX3	LBD19	AT2G45410	1 TF on 16 Promoters
	AT4G03060	AOP2	LBD19	AT2G45410	1 TF on 16 Promoters
	AT4G03050	AOP3	LBD19	AT2G45410	1 TF on 16 Promoters
	AT2G25450	GS-OH	LBD19	AT2G45410	1 TF on 16 Promoters
	AT1G65880	BZO1	LBD19	AT2G45410	1 TF on 16 Promoters
	AT5G61420	MYB28	LBD19	AT2G45410	1 TF on 16 Promoters
	AT3G19710	BCAT4	EDA31	AT3G10000	1 TF on 16 Promoters
	AT3G58990	IPMI1	EDA31	AT3G10000	1 TF on 16 Promoters
	AT3G49680	BCAT3	EDA31	AT3G10000	1 TF on 16 Promoters
	AT1G16410	CYP79F1	EDA31	AT3G10000	1 TF on 16 Promoters
	AT1G78370	GSTU20	EDA31	AT3G10000	1 TF on 16 Promoters
	AT2G20610	SUR1	EDA31	AT3G10000	1 TF on 16 Promoters
	AT1G24100	UGT74B1	EDA31	AT3G10000	1 TF on 16 Promoters
	AT2G31790	UGT74C1	EDA31	AT3G10000	1 TF on 16 Promoters
	AT1G65860	FMO-GSOX1	EDA31	AT3G10000	1 TF on 16 Promoters
	AT1G62560	FMO-GSOX3	EDA31	AT3G10000	1 TF on 16 Promoters
	AT1G62570	FMO-GSOX4	EDA31	AT3G10000	1 TF on 16 Promoters
	AT1G12140	FMO-GSOX5	EDA31	AT3G10000	1 TF on 16 Promoters
	AT4G03060	AOP2	EDA31	AT3G10000	1 TF on 16 Promoters
	AT5G61420	MYB28	EDA31	AT3G10000	1 TF on 16 Promoters
	AT3G19710	BCAT4	DDF1	AT1G12610	1 TF on 17 Promoters
	AT4G12030	BAT5	DDF1	AT1G12610	1 TF on 17 Promoters
	AT3G49680	BCAT3	DDF1	AT1G12610	1 TF on 17 Promoters
	AT1G16410	CYP79F1	DDF1	AT1G12610	1 TF on 17 Promoters
	AT3G03190	GSTF11	DDF1	AT1G12610	1 TF on 17 Promoters
	AT2G20610	SUR1	DDF1	AT1G12610	1 TF on 17 Promoters
	AT2G31790	UGT74C1	DDF1	AT1G12610	1 TF on 17 Promoters
	AT1G18590	SOT17	DDF1	AT1G12610	1 TF on 17 Promoters
	AT1G62540	FMO-GSOX2	DDF1	AT1G12610	1 TF on 17 Promoters
	AT1G62560	FMO-GSOX3	DDF1	AT1G12610	1 TF on 17 Promoters
	AT1G62570	FMO-GSOX4	DDF1	AT1G12610	1 TF on 17 Promoters
	AT4G03060	AOP2	DDF1	AT1G12610	1 TF on 17 Promoters
	AT4G03050	AOP3	DDF1	AT1G12610	1 TF on 17 Promoters
	AT2G25450	GS-OH	DDF1	AT1G12610	1 TF on 17 Promoters
	AT5G07690	MYB29	DDF1	AT1G12610	1 TF on 17 Promoters
	AT3G19710	BCAT4	bZIP44	AT1G75390	1 TF on 17 Promoters
	AT4G12030	BAT5	bZIP44	AT1G75390	1 TF on 17 Promoters
	AT5G23020	MAM3	bZIP44	AT1G75390	1 TF on 17 Promoters
	AT3G58990	IPMI1	bZIP44	AT1G75390	1 TF on 17 Promoters
	AT3G49680	BCAT3	bZIP44	AT1G75390	1 TF on 17 Promoters
	AT1G16410	CYP79F1	bZIP44	AT1G75390	1 TF on 17 Promoters
	AT2G20610	SUR1	bZIP44	AT1G75390	1 TF on 17 Promoters
	AT1G24100	UGT74B1	bZIP44	AT1G75390	1 TF on 17 Promoters
	AT2G31790	UGT74C1	bZIP44	AT1G75390	1 TF on 17 Promoters
	AT1G65860	FMO-GSOX1	bZIP44	AT1G75390	1 TF on 17 Promoters
	AT1G62560	FMO-GSOX3	bZIP44	AT1G75390	1 TF on 17 Promoters
	AT1G62570	FMO-GSOX4	bZIP44	AT1G75390	1 TF on 17 Promoters
	AT4G03060	AOP2	bZIP44	AT1G75390	1 TF on 17 Promoters
	AT1G65880	BZO1	bZIP44	AT1G75390	1 TF on 17 Promoters
	AT5G61420	MYB28	bZIP44	AT1G75390	1 TF on 17 Promoters
	AT5G07690	MYB29	bZIP44	AT1G75390	1 TF on 17 Promoters
	AT4G12030	BAT5	AT2G01370	AT2G01370	1 TF on 17 Promoters
	AT5G23020	MAM3	AT2G01370	AT2G01370	1 TF on 17 Promoters
	AT3G58990	IPMI1	AT2G01370	AT2G01370	1 TF on 17 Promoters
	AT3G49680	BCAT3	AT2G01370	AT2G01370	1 TF on 17 Promoters
	AT4G13770	CYP83A1	AT2G01370	AT2G01370	1 TF on 17 Promoters
	AT1G24100	UGT74B1	AT2G01370	AT2G01370	1 TF on 17 Promoters
	AT2G31790	UGT74C1	AT2G01370	AT2G01370	1 TF on 17 Promoters
	AT1G18590	SOT17	AT2G01370	AT2G01370	1 TF on 17 Promoters
	AT1G62560	FMO-GSOX3	AT2G01370	AT2G01370	1 TF on 17 Promoters
	AT1G12140	FMO-GSOX5	AT2G01370	AT2G01370	1 TF on 17 Promoters
	AT4G03060	AOP2	AT2G01370	AT2G01370	1 TF on 17 Promoters
	AT4G03050	AOP3	AT2G01370	AT2G01370	1 TF on 17 Promoters
	AT2G25450	GS-OH	AT2G01370	AT2G01370	1 TF on 17 Promoters
	AT5G07690	MYB29	AT2G01370	AT2G01370	1 TF on 17 Promoters
	AT3G19710	BCAT4	AT3G13350	AT3G13350	1 TF on 17 Promoters
	AT5G23010	MAM1	AT3G13350	AT3G13350	1 TF on 17 Promoters
	AT5G23020	MAM3	AT3G13350	AT3G13350	1 TF on 17 Promoters
	AT2G20610	SUR1	AT3G13350	AT3G13350	1 TF on 17 Promoters
	AT1G24100	UGT74B1	AT3G13350	AT3G13350	1 TF on 17 Promoters
	AT2G31790	UGT74C1	AT3G13350	AT3G13350	1 TF on 17 Promoters
	AT1G65860	FMO-GSOX1	AT3G13350	AT3G13350	1 TF on 17 Promoters
	AT1G62560	FMO-GSOX3	AT3G13350	AT3G13350	1 TF on 17 Promoters
	AT1G62570	FMO-GSOX4	AT3G13350	AT3G13350	1 TF on 17 Promoters
	AT1G12140	FMO-GSOX5	AT3G13350	AT3G13350	1 TF on 17 Promoters
	AT4G03060	AOP2	AT3G13350	AT3G13350	1 TF on 17 Promoters
	AT2G25450	GS-OH	AT3G13350	AT3G13350	1 TF on 17 Promoters
	AT5G61420	MYB28	AT3G13350	AT3G13350	1 TF on 17 Promoters
	AT5G07690	MYB29	AT3G13350	AT3G13350	1 TF on 17 Promoters
	AT4G12030	BAT5	LBD31	AT4G00210	1 TF on 17 Promoters
	AT5G23020	MAM3	LBD31	AT4G00210	1 TF on 17 Promoters
	AT1G31180	IPMDH3	LBD31	AT4G00210	1 TF on 17 Promoters
	AT3G49680	BCAT3	LBD31	AT4G00210	1 TF on 17 Promoters
	AT1G16410	CYP79F1	LBD31	AT4G00210	1 TF on 17 Promoters
	AT4G13770	CYP83A1	LBD31	AT4G00210	1 TF on 17 Promoters
	AT3G03190	GSTF11	LBD31	AT4G00210	1 TF on 17 Promoters
	AT1G24100	UGT74B1	LBD31	AT4G00210	1 TF on 17 Promoters
	AT1G62540	FMO-GSOX2	LBD31	AT4G00210	1 TF on 17 Promoters
	AT1G62560	FMO-GSOX3	LBD31	AT4G00210	1 TF on 17 Promoters
	AT4G03060	AOP2	LBD31	AT4G00210	1 TF on 17 Promoters
	AT4G03050	AOP3	LBD31	AT4G00210	1 TF on 17 Promoters
	AT1G65880	BZO1	LBD31	AT4G00210	1 TF on 17 Promoters
	AT5G61420	MYB28	LBD31	AT4G00210	1 TF on 17 Promoters
	AT5G07690	MYB29	LBD31	AT4G00210	1 TF on 17 Promoters
	AT5G23020	MAM3	HTA2	AT4G27230	1 TF on 17 Promoters
	AT3G58990	IPMI1	HTA2	AT4G27230	1 TF on 17 Promoters
	AT2G43100	IPMI2	HTA2	AT4G27230	1 TF on 17 Promoters
	AT1G31180	IPMDH3	HTA2	AT4G27230	1 TF on 17 Promoters
	AT4G13770	CYP83A1	HTA2	AT4G27230	1 TF on 17 Promoters
	AT3G03190	GSTF11	HTA2	AT4G27230	1 TF on 17 Promoters
	AT1G78370	GSTU20	HTA2	AT4G27230	1 TF on 17 Promoters
	AT1G24100	UGT74B1	HTA2	AT4G27230	1 TF on 17 Promoters
	AT2G31790	UGT74C1	HTA2	AT4G27230	1 TF on 17 Promoters
	AT1G65860	FMO-GSOX1	HTA2	AT4G27230	1 TF on 17 Promoters
	AT1G62570	FMO-GSOX4	HTA2	AT4G27230	1 TF on 17 Promoters
	AT2G25450	GS-OH	HTA2	AT4G27230	1 TF on 17 Promoters
	AT1G65880	BZO1	HTA2	AT4G27230	1 TF on 17 Promoters
	AT5G61420	MYB28	HTA2	AT4G27230	1 TF on 17 Promoters
	AT5G07690	MYB29	HTA2	AT4G27230	1 TF on 17 Promoters
	AT3G19710	BCAT4	AT5G18090	AT5G18090	1 TF on 17 Promoters
	AT4G12030	BAT5	AT5G18090	AT5G18090	1 TF on 17 Promoters
	AT5G23010	MAM1	AT5G18090	AT5G18090	1 TF on 17 Promoters
	AT1G16410	CYP79F1	AT5G18090	AT5G18090	1 TF on 17 Promoters
	AT2G20610	SUR1	AT5G18090	AT5G18090	1 TF on 17 Promoters
	AT1G24100	UGT74B1	AT5G18090	AT5G18090	1 TF on 17 Promoters
	AT2G31790	UGT74C1	AT5G18090	AT5G18090	1 TF on 17 Promoters
	AT1G65860	FMO-GSOX1	AT5G18090	AT5G18090	1 TF on 17 Promoters
	AT1G62540	FMO-GSOX2	AT5G18090	AT5G18090	1 TF on 17 Promoters
	AT1G62560	FMO-GSOX3	AT5G18090	AT5G18090	1 TF on 17 Promoters
	AT1G62570	FMO-GSOX4	AT5G18090	AT5G18090	1 TF on 17 Promoters
	AT4G03060	AOP2	AT5G18090	AT5G18090	1 TF on 17 Promoters
	AT2G25450	GS-OH	AT5G18090	AT5G18090	1 TF on 17 Promoters
	AT5G61420	MYB28	AT5G18090	AT5G18090	1 TF on 17 Promoters
	AT4G12030	BAT5	AIL5	AT5G57390	1 TF on 17 Promoters
	AT3G58990	IPMI1	AIL5	AT5G57390	1 TF on 17 Promoters
	AT2G43100	IPMI2	AIL5	AT5G57390	1 TF on 17 Promoters
	AT3G49680	BCAT3	AIL5	AT5G57390	1 TF on 17 Promoters
	AT4G13770	CYP83A1	AIL5	AT5G57390	1 TF on 17 Promoters
	AT2G20610	SUR1	AIL5	AT5G57390	1 TF on 17 Promoters
	AT2G31790	UGT74C1	AIL5	AT5G57390	1 TF on 17 Promoters
	AT1G62540	FMO-GSOX2	AIL5	AT5G57390	1 TF on 17 Promoters
	AT1G62560	FMO-GSOX3	AIL5	AT5G57390	1 TF on 17 Promoters
	AT1G12140	FMO-GSOX5	AIL5	AT5G57390	1 TF on 17 Promoters
	AT4G03060	AOP2	AIL5	AT5G57390	1 TF on 17 Promoters
	AT4G03050	AOP3	AIL5	AT5G57390	1 TF on 17 Promoters
	AT2G25450	GS-OH	AIL5	AT5G57390	1 TF on 17 Promoters
	AT1G65880	BZO1	AIL5	AT5G57390	1 TF on 17 Promoters
	AT5G07690	MYB29	AIL5	AT5G57390	1 TF on 17 Promoters
	AT3G19710	BCAT4	HTA10	AT1G51060	1 TF on 18 Promoters
	AT5G23020	MAM3	HTA10	AT1G51060	1 TF on 18 Promoters
	AT3G58990	IPMI1	HTA10	AT1G51060	1 TF on 18 Promoters
	AT1G31180	IPMDH3	HTA10	AT1G51060	1 TF on 18 Promoters
	AT1G16410	CYP79F1	HTA10	AT1G51060	1 TF on 18 Promoters
	AT4G13770	CYP83A1	HTA10	AT1G51060	1 TF on 18 Promoters
	AT3G03190	GSTF11	HTA10	AT1G51060	1 TF on 18 Promoters
	AT1G78370	GSTU20	HTA10	AT1G51060	1 TF on 18 Promoters
	AT1G24100	UGT74B1	HTA10	AT1G51060	1 TF on 18 Promoters
	AT2G31790	UGT74C1	HTA10	AT1G51060	1 TF on 18 Promoters
	AT1G62560	FMO-GSOX3	HTA10	AT1G51060	1 TF on 18 Promoters
	AT1G62570	FMO-GSOX4	HTA10	AT1G51060	1 TF on 18 Promoters
	AT4G03050	AOP3	HTA10	AT1G51060	1 TF on 18 Promoters
	AT2G25450	GS-OH	HTA10	AT1G51060	1 TF on 18 Promoters
	AT1G65880	BZO1	HTA10	AT1G51060	1 TF on 18 Promoters
	AT5G07690	MYB29	HTA10	AT1G51060	1 TF on 18 Promoters
	AT4G12030	BAT5	MAZ1	AT5G15480	1 TF on 18 Promoters
	AT5G23020	MAM3	MAZ1	AT5G15480	1 TF on 18 Promoters
	AT3G58990	IPMI1	MAZ1	AT5G15480	1 TF on 18 Promoters
	AT2G43100	IPMI2	MAZ1	AT5G15480	1 TF on 18 Promoters
	AT1G31180	IPMDH3	MAZ1	AT5G15480	1 TF on 18 Promoters
	AT1G16410	CYP79F1	MAZ1	AT5G15480	1 TF on 18 Promoters
	AT4G13770	CYP83A1	MAZ1	AT5G15480	1 TF on 18 Promoters
	AT1G24100	UGT74B1	MAZ1	AT5G15480	1 TF on 18 Promoters
	AT2G31790	UGT74C1	MAZ1	AT5G15480	1 TF on 18 Promoters
	AT1G65860	FMO-GSOX1	MAZ1	AT5G15480	1 TF on 18 Promoters
	AT1G62560	FMO-GSOX3	MAZ1	AT5G15480	1 TF on 18 Promoters
	AT1G62570	FMO-GSOX4	MAZ1	AT5G15480	1 TF on 18 Promoters
	AT4G03060	AOP2	MAZ1	AT5G15480	1 TF on 18 Promoters
	AT4G03050	AOP3	MAZ1	AT5G15480	1 TF on 18 Promoters
	AT2G25450	GS-OH	MAZ1	AT5G15480	1 TF on 18 Promoters
	AT1G65880	BZO1	MAZ1	AT5G15480	1 TF on 18 Promoters
	AT5G07690	MYB29	MAZ1	AT5G15480	1 TF on 18 Promoters
	AT4G12030	BAT5	ESE3	AT5G25190	1 TF on 18 Promoters
	AT5G23010	MAM1	ESE3	AT5G25190	1 TF on 18 Promoters
	AT5G23020	MAM3	ESE3	AT5G25190	1 TF on 18 Promoters
	AT3G58990	IPMI1	ESE3	AT5G25190	1 TF on 18 Promoters
	AT3G49680	BCAT3	ESE3	AT5G25190	1 TF on 18 Promoters
	AT3G03190	GSTF11	ESE3	AT5G25190	1 TF on 18 Promoters
	AT2G31790	UGT74C1	ESE3	AT5G25190	1 TF on 18 Promoters
	AT1G62540	FMO-GSOX2	ESE3	AT5G25190	1 TF on 18 Promoters
	AT1G62560	FMO-GSOX3	ESE3	AT5G25190	1 TF on 18 Promoters
	AT1G62570	FMO-GSOX4	ESE3	AT5G25190	1 TF on 18 Promoters
	AT1G12140	FMO-GSOX5	ESE3	AT5G25190	1 TF on 18 Promoters
	AT4G03060	AOP2	ESE3	AT5G25190	1 TF on 18 Promoters
	AT4G03050	AOP3	ESE3	AT5G25190	1 TF on 18 Promoters
	AT2G25450	GS-OH	ESE3	AT5G25190	1 TF on 18 Promoters
	AT5G61420	MYB28	ESE3	AT5G25190	1 TF on 18 Promoters
	AT5G07690	MYB29	ESE3	AT5G25190	1 TF on 18 Promoters
	AT3G19710	BCAT4	SWP73A	AT3G01890	1 TF on 19 Promoters
	AT4G12030	BAT5	SWP73A	AT3G01890	1 TF on 19 Promoters
	AT5G23020	MAM3	SWP73A	AT3G01890	1 TF on 19 Promoters
	AT3G58990	IPMI1	SWP73A	AT3G01890	1 TF on 19 Promoters
	AT3G49680	BCAT3	SWP73A	AT3G01890	1 TF on 19 Promoters
	AT3G03190	GSTF11	SWP73A	AT3G01890	1 TF on 19 Promoters
	AT2G20610	SUR1	SWP73A	AT3G01890	1 TF on 19 Promoters
	AT1G24100	UGT74B1	SWP73A	AT3G01890	1 TF on 19 Promoters
	AT2G31790	UGT74C1	SWP73A	AT3G01890	1 TF on 19 Promoters
	AT1G18590	SOT17	SWP73A	AT3G01890	1 TF on 19 Promoters
	AT1G65860	FMO-GSOX1	SWP73A	AT3G01890	1 TF on 19 Promoters
	AT1G62560	FMO-GSOX3	SWP73A	AT3G01890	1 TF on 19 Promoters
	AT4G03060	AOP2	SWP73A	AT3G01890	1 TF on 19 Promoters
	AT4G03050	AOP3	SWP73A	AT3G01890	1 TF on 19 Promoters
	AT1G65880	BZO1	SWP73A	AT3G01890	1 TF on 19 Promoters
	AT5G61420	MYB28	SWP73A	AT3G01890	1 TF on 19 Promoters
	AT3G19710	BCAT4	HTA13	AT3G20670	1 TF on 19 Promoters
	AT5G23020	MAM3	HTA13	AT3G20670	1 TF on 19 Promoters
	AT3G58990	IPMI1	HTA13	AT3G20670	1 TF on 19 Promoters
	AT2G43100	IPMI2	HTA13	AT3G20670	1 TF on 19 Promoters
	AT1G31180	IPMDH3	HTA13	AT3G20670	1 TF on 19 Promoters
	AT1G16410	CYP79F1	HTA13	AT3G20670	1 TF on 19 Promoters
	AT4G13770	CYP83A1	HTA13	AT3G20670	1 TF on 19 Promoters
	AT3G03190	GSTF11	HTA13	AT3G20670	1 TF on 19 Promoters
	AT1G78370	GSTU20	HTA13	AT3G20670	1 TF on 19 Promoters
	AT1G24100	UGT74B1	HTA13	AT3G20670	1 TF on 19 Promoters
	AT2G31790	UGT74C1	HTA13	AT3G20670	1 TF on 19 Promoters
	AT1G62560	FMO-GSOX3	HTA13	AT3G20670	1 TF on 19 Promoters
	AT1G62570	FMO-GSOX4	HTA13	AT3G20670	1 TF on 19 Promoters
	AT4G03050	AOP3	HTA13	AT3G20670	1 TF on 19 Promoters
	AT2G25450	GS-OH	HTA13	AT3G20670	1 TF on 19 Promoters
	AT1G65880	BZO1	HTA13	AT3G20670	1 TF on 19 Promoters
	AT5G07690	MYB29	HTA13	AT3G20670	1 TF on 19 Promoters
	AT4G12030	BAT5	ILR3	AT5G54680	1 TF on 19 Promoters
	AT5G23010	MAM1	ILR3	AT5G54680	1 TF on 19 Promoters
	AT3G58990	IPMI1	ILR3	AT5G54680	1 TF on 19 Promoters
	AT1G31180	IPMDH3	ILR3	AT5G54680	1 TF on 19 Promoters
	AT4G13770	CYP83A1	ILR3	AT5G54680	1 TF on 19 Promoters
	AT3G03190	GSTF11	ILR3	AT5G54680	1 TF on 19 Promoters
	AT2G20610	SUR1	ILR3	AT5G54680	1 TF on 19 Promoters
	AT1G24100	UGT74B1	ILR3	AT5G54680	1 TF on 19 Promoters
	AT2G31790	UGT74C1	ILR3	AT5G54680	1 TF on 19 Promoters
	AT1G18590	SOT17	ILR3	AT5G54680	1 TF on 19 Promoters
	AT1G65860	FMO-GSOX1	ILR3	AT5G54680	1 TF on 19 Promoters
	AT1G62540	FMO-GSOX2	ILR3	AT5G54680	1 TF on 19 Promoters
	AT1G62560	FMO-GSOX3	ILR3	AT5G54680	1 TF on 19 Promoters
	AT1G62570	FMO-GSOX4	ILR3	AT5G54680	1 TF on 19 Promoters
	AT2G25450	GS-OH	ILR3	AT5G54680	1 TF on 19 Promoters
	AT5G61420	MYB28	ILR3	AT5G54680	1 TF on 19 Promoters
	AT3G19710	BCAT4	HMGBD15	AT1G04880	1 TF on 20 Promoters
	AT4G12030	BAT5	HMGBD15	AT1G04880	1 TF on 20 Promoters
	AT5G23010	MAM1	HMGBD15	AT1G04880	1 TF on 20 Promoters
	AT5G23020	MAM3	HMGBD15	AT1G04880	1 TF on 20 Promoters
	AT1G16410	CYP79F1	HMGBD15	AT1G04880	1 TF on 20 Promoters
	AT4G13770	CYP83A1	HMGBD15	AT1G04880	1 TF on 20 Promoters
	AT3G03190	GSTF11	HMGBD15	AT1G04880	1 TF on 20 Promoters
	AT2G20610	SUR1	HMGBD15	AT1G04880	1 TF on 20 Promoters
	AT2G31790	UGT74C1	HMGBD15	AT1G04880	1 TF on 20 Promoters
	AT1G18590	SOT17	HMGBD15	AT1G04880	1 TF on 20 Promoters
	AT1G65860	FMO-GSOX1	HMGBD15	AT1G04880	1 TF on 20 Promoters
	AT1G62540	FMO-GSOX2	HMGBD15	AT1G04880	1 TF on 20 Promoters
	AT1G62560	FMO-GSOX3	HMGBD15	AT1G04880	1 TF on 20 Promoters
	AT1G62570	FMO-GSOX4	HMGBD15	AT1G04880	1 TF on 20 Promoters
	AT4G03060	AOP2	HMGBD15	AT1G04880	1 TF on 20 Promoters
	AT2G25450	GS-OH	HMGBD15	AT1G04880	1 TF on 20 Promoters
	AT1G65880	BZO1	HMGBD15	AT1G04880	1 TF on 20 Promoters
	AT5G61420	MYB28	HMGBD15	AT1G04880	1 TF on 20 Promoters
	AT4G12030	BAT5	AS2	AT1G65620	1 TF on 20 Promoters
	AT5G23010	MAM1	AS2	AT1G65620	1 TF on 20 Promoters
	AT5G23020	MAM3	AS2	AT1G65620	1 TF on 20 Promoters
	AT3G58990	IPMI1	AS2	AT1G65620	1 TF on 20 Promoters
	AT1G31180	IPMDH3	AS2	AT1G65620	1 TF on 20 Promoters
	AT3G49680	BCAT3	AS2	AT1G65620	1 TF on 20 Promoters
	AT3G03190	GSTF11	AS2	AT1G65620	1 TF on 20 Promoters
	AT2G20610	SUR1	AS2	AT1G65620	1 TF on 20 Promoters
	AT2G31790	UGT74C1	AS2	AT1G65620	1 TF on 20 Promoters
	AT1G18590	SOT17	AS2	AT1G65620	1 TF on 20 Promoters
	AT1G62540	FMO-GSOX2	AS2	AT1G65620	1 TF on 20 Promoters
	AT1G62560	FMO-GSOX3	AS2	AT1G65620	1 TF on 20 Promoters
	AT1G12140	FMO-GSOX5	AS2	AT1G65620	1 TF on 20 Promoters
	AT4G03050	AOP3	AS2	AT1G65620	1 TF on 20 Promoters
	AT1G65880	BZO1	AS2	AT1G65620	1 TF on 20 Promoters
	AT5G61420	MYB28	AS2	AT1G65620	1 TF on 20 Promoters
	AT5G07690	MYB29	AS2	AT1G65620	1 TF on 20 Promoters
	AT3G19710	BCAT4	LBD23	AT3G26620	1 TF on 20 Promoters
	AT4G12030	BAT5	LBD23	AT3G26620	1 TF on 20 Promoters
	AT5G23020	MAM3	LBD23	AT3G26620	1 TF on 20 Promoters
	AT3G58990	IPMI1	LBD23	AT3G26620	1 TF on 20 Promoters
	AT1G31180	IPMDH3	LBD23	AT3G26620	1 TF on 20 Promoters
	AT3G49680	BCAT3	LBD23	AT3G26620	1 TF on 20 Promoters
	AT1G16410	CYP79F1	LBD23	AT3G26620	1 TF on 20 Promoters
	AT3G03190	GSTF11	LBD23	AT3G26620	1 TF on 20 Promoters
	AT2G20610	SUR1	LBD23	AT3G26620	1 TF on 20 Promoters
	AT1G24100	UGT74B1	LBD23	AT3G26620	1 TF on 20 Promoters
	AT2G31790	UGT74C1	LBD23	AT3G26620	1 TF on 20 Promoters
	AT1G18590	SOT17	LBD23	AT3G26620	1 TF on 20 Promoters
	AT1G62560	FMO-GSOX3	LBD23	AT3G26620	1 TF on 20 Promoters
	AT1G12140	FMO-GSOX5	LBD23	AT3G26620	1 TF on 20 Promoters
	AT4G03060	AOP2	LBD23	AT3G26620	1 TF on 20 Promoters
	AT4G03050	AOP3	LBD23	AT3G26620	1 TF on 20 Promoters
	AT1G65880	BZO1	LBD23	AT3G26620	1 TF on 20 Promoters
	AT5G61420	MYB28	LBD23	AT3G26620	1 TF on 20 Promoters
	AT5G07690	MYB29	LBD23	AT3G26620	1 TF on 20 Promoters
	AT4G12030	BAT5	ATC3H62	AT5G49200	1 TF on 20 Promoters
	AT3G58990	IPMI1	ATC3H62	AT5G49200	1 TF on 20 Promoters
	AT2G43100	IPMI2	ATC3H62	AT5G49200	1 TF on 20 Promoters
	AT1G31180	IPMDH3	ATC3H62	AT5G49200	1 TF on 20 Promoters
	AT3G49680	BCAT3	ATC3H62	AT5G49200	1 TF on 20 Promoters
	AT1G16410	CYP79F1	ATC3H62	AT5G49200	1 TF on 20 Promoters
	AT2G20610	SUR1	ATC3H62	AT5G49200	1 TF on 20 Promoters
	AT1G24100	UGT74B1	ATC3H62	AT5G49200	1 TF on 20 Promoters
	AT2G31790	UGT74C1	ATC3H62	AT5G49200	1 TF on 20 Promoters
	AT1G18590	SOT17	ATC3H62	AT5G49200	1 TF on 20 Promoters
	AT1G62540	FMO-GSOX2	ATC3H62	AT5G49200	1 TF on 20 Promoters
	AT1G62560	FMO-GSOX3	ATC3H62	AT5G49200	1 TF on 20 Promoters
	AT1G12140	FMO-GSOX5	ATC3H62	AT5G49200	1 TF on 20 Promoters
	AT4G03060	AOP2	ATC3H62	AT5G49200	1 TF on 20 Promoters
	AT4G03050	AOP3	ATC3H62	AT5G49200	1 TF on 20 Promoters
	AT1G65880	BZO1	ATC3H62	AT5G49200	1 TF on 20 Promoters
	AT5G61420	MYB28	ATC3H62	AT5G49200	1 TF on 20 Promoters
	AT5G07690	MYB29	ATC3H62	AT5G49200	1 TF on 20 Promoters
	AT3G19710	BCAT4	CUC2	AT5G53950	1 TF on 20 Promoters
	AT4G12030	BAT5	CUC2	AT5G53950	1 TF on 20 Promoters
	AT5G23020	MAM3	CUC2	AT5G53950	1 TF on 20 Promoters
	AT3G58990	IPMI1	CUC2	AT5G53950	1 TF on 20 Promoters
	AT3G49680	BCAT3	CUC2	AT5G53950	1 TF on 20 Promoters
	AT1G16410	CYP79F1	CUC2	AT5G53950	1 TF on 20 Promoters
	AT3G03190	GSTF11	CUC2	AT5G53950	1 TF on 20 Promoters
	AT2G20610	SUR1	CUC2	AT5G53950	1 TF on 20 Promoters
	AT1G24100	UGT74B1	CUC2	AT5G53950	1 TF on 20 Promoters
	AT2G31790	UGT74C1	CUC2	AT5G53950	1 TF on 20 Promoters
	AT1G18590	SOT17	CUC2	AT5G53950	1 TF on 20 Promoters
	AT1G62560	FMO-GSOX3	CUC2	AT5G53950	1 TF on 20 Promoters
	AT1G12140	FMO-GSOX5	CUC2	AT5G53950	1 TF on 20 Promoters
	AT4G03060	AOP2	CUC2	AT5G53950	1 TF on 20 Promoters
	AT4G03050	AOP3	CUC2	AT5G53950	1 TF on 20 Promoters
	AT1G65880	BZO1	CUC2	AT5G53950	1 TF on 20 Promoters
	AT5G61420	MYB28	CUC2	AT5G53950	1 TF on 20 Promoters
	AT3G19710	BCAT4	CUC3	AT1G76420	1 TF on 21 Promoters
	AT4G12030	BAT5	CUC3	AT1G76420	1 TF on 21 Promoters
	AT5G23020	MAM3	CUC3	AT1G76420	1 TF on 21 Promoters
	AT3G58990	IPMI1	CUC3	AT1G76420	1 TF on 21 Promoters
	AT3G49680	BCAT3	CUC3	AT1G76420	1 TF on 21 Promoters
	AT1G16410	CYP79F1	CUC3	AT1G76420	1 TF on 21 Promoters
	AT3G03190	GSTF11	CUC3	AT1G76420	1 TF on 21 Promoters
	AT2G20610	SUR1	CUC3	AT1G76420	1 TF on 21 Promoters
	AT1G24100	UGT74B1	CUC3	AT1G76420	1 TF on 21 Promoters
	AT2G31790	UGT74C1	CUC3	AT1G76420	1 TF on 21 Promoters
	AT1G18590	SOT17	CUC3	AT1G76420	1 TF on 21 Promoters
	AT1G62540	FMO-GSOX2	CUC3	AT1G76420	1 TF on 21 Promoters
	AT1G62560	FMO-GSOX3	CUC3	AT1G76420	1 TF on 21 Promoters
	AT4G03060	AOP2	CUC3	AT1G76420	1 TF on 21 Promoters
	AT4G03050	AOP3	CUC3	AT1G76420	1 TF on 21 Promoters
	AT2G25450	GS-OH	CUC3	AT1G76420	1 TF on 21 Promoters
	AT1G65880	BZO1	CUC3	AT1G76420	1 TF on 21 Promoters
	AT5G61420	MYB28	CUC3	AT1G76420	1 TF on 21 Promoters
	AT5G07690	MYB29	CUC3	AT1G76420	1 TF on 21 Promoters
	AT4G12030	BAT5	DAZ1	AT2G17180	1 TF on 21 Promoters
	AT5G23020	MAM3	DAZ1	AT2G17180	1 TF on 21 Promoters
	AT3G58990	IPMI1	DAZ1	AT2G17180	1 TF on 21 Promoters
	AT2G43100	IPMI2	DAZ1	AT2G17180	1 TF on 21 Promoters
	AT1G31180	IPMDH3	DAZ1	AT2G17180	1 TF on 21 Promoters
	AT1G16410	CYP79F1	DAZ1	AT2G17180	1 TF on 21 Promoters
	AT4G13770	CYP83A1	DAZ1	AT2G17180	1 TF on 21 Promoters
	AT1G24100	UGT74B1	DAZ1	AT2G17180	1 TF on 21 Promoters
	AT2G31790	UGT74C1	DAZ1	AT2G17180	1 TF on 21 Promoters
	AT1G65860	FMO-GSOX1	DAZ1	AT2G17180	1 TF on 21 Promoters
	AT1G62540	FMO-GSOX2	DAZ1	AT2G17180	1 TF on 21 Promoters
	AT1G62560	FMO-GSOX3	DAZ1	AT2G17180	1 TF on 21 Promoters
	AT1G62570	FMO-GSOX4	DAZ1	AT2G17180	1 TF on 21 Promoters
	AT4G03060	AOP2	DAZ1	AT2G17180	1 TF on 21 Promoters
	AT4G03050	AOP3	DAZ1	AT2G17180	1 TF on 21 Promoters
	AT2G25450	GS-OH	DAZ1	AT2G17180	1 TF on 21 Promoters
	AT1G65880	BZO1	DAZ1	AT2G17180	1 TF on 21 Promoters
	AT5G07690	MYB29	DAZ1	AT2G17180	1 TF on 21 Promoters
	AT3G19710	BCAT4	NAC038	AT2G24430	1 TF on 21 Promoters
	AT4G12030	BAT5	NAC038	AT2G24430	1 TF on 21 Promoters
	AT5G23010	MAM1	NAC038	AT2G24430	1 TF on 21 Promoters
	AT5G23020	MAM3	NAC038	AT2G24430	1 TF on 21 Promoters
	AT3G58990	IPMI1	NAC038	AT2G24430	1 TF on 21 Promoters
	AT3G49680	BCAT3	NAC038	AT2G24430	1 TF on 21 Promoters
	AT3G03190	GSTF11	NAC038	AT2G24430	1 TF on 21 Promoters
	AT2G20610	SUR1	NAC038	AT2G24430	1 TF on 21 Promoters
	AT1G24100	UGT74B1	NAC038	AT2G24430	1 TF on 21 Promoters
	AT2G31790	UGT74C1	NAC038	AT2G24430	1 TF on 21 Promoters
	AT1G18590	SOT17	NAC038	AT2G24430	1 TF on 21 Promoters
	AT1G65860	FMO-GSOX1	NAC038	AT2G24430	1 TF on 21 Promoters
	AT1G62560	FMO-GSOX3	NAC038	AT2G24430	1 TF on 21 Promoters
	AT4G03060	AOP2	NAC038	AT2G24430	1 TF on 21 Promoters
	AT4G03050	AOP3	NAC038	AT2G24430	1 TF on 21 Promoters
	AT2G25450	GS-OH	NAC038	AT2G24430	1 TF on 21 Promoters
	AT1G65880	BZO1	NAC038	AT2G24430	1 TF on 21 Promoters
	AT5G61420	MYB28	NAC038	AT2G24430	1 TF on 21 Promoters
	AT4G12030	BAT5	AT3G12910	AT3G12910	1 TF on 21 Promoters
	AT5G23020	MAM3	AT3G12910	AT3G12910	1 TF on 21 Promoters
	AT3G58990	IPMI1	AT3G12910	AT3G12910	1 TF on 21 Promoters
	AT1G31180	IPMDH3	AT3G12910	AT3G12910	1 TF on 21 Promoters
	AT3G49680	BCAT3	AT3G12910	AT3G12910	1 TF on 21 Promoters
	AT1G16410	CYP79F1	AT3G12910	AT3G12910	1 TF on 21 Promoters
	AT4G13770	CYP83A1	AT3G12910	AT3G12910	1 TF on 21 Promoters
	AT1G78370	GSTU20	AT3G12910	AT3G12910	1 TF on 21 Promoters
	AT2G20610	SUR1	AT3G12910	AT3G12910	1 TF on 21 Promoters
	AT1G24100	UGT74B1	AT3G12910	AT3G12910	1 TF on 21 Promoters
	AT2G31790	UGT74C1	AT3G12910	AT3G12910	1 TF on 21 Promoters
	AT1G65860	FMO-GSOX1	AT3G12910	AT3G12910	1 TF on 21 Promoters
	AT1G62540	FMO-GSOX2	AT3G12910	AT3G12910	1 TF on 21 Promoters
	AT1G62560	FMO-GSOX3	AT3G12910	AT3G12910	1 TF on 21 Promoters
	AT1G62570	FMO-GSOX4	AT3G12910	AT3G12910	1 TF on 21 Promoters
	AT4G03060	AOP2	AT3G12910	AT3G12910	1 TF on 21 Promoters
	AT4G03050	AOP3	AT3G12910	AT3G12910	1 TF on 21 Promoters
	AT1G65880	BZO1	AT3G12910	AT3G12910	1 TF on 21 Promoters
	AT5G61420	MYB28	AT3G12910	AT3G12910	1 TF on 21 Promoters
	AT3G19710	BCAT4	NAC058	AT3G18400	1 TF on 21 Promoters
	AT4G12030	BAT5	NAC058	AT3G18400	1 TF on 21 Promoters
	AT5G23010	MAM1	NAC058	AT3G18400	1 TF on 21 Promoters
	AT5G23020	MAM3	NAC058	AT3G18400	1 TF on 21 Promoters
	AT3G58990	IPMI1	NAC058	AT3G18400	1 TF on 21 Promoters
	AT3G49680	BCAT3	NAC058	AT3G18400	1 TF on 21 Promoters
	AT1G16410	CYP79F1	NAC058	AT3G18400	1 TF on 21 Promoters
	AT3G03190	GSTF11	NAC058	AT3G18400	1 TF on 21 Promoters
	AT2G20610	SUR1	NAC058	AT3G18400	1 TF on 21 Promoters
	AT1G24100	UGT74B1	NAC058	AT3G18400	1 TF on 21 Promoters
	AT2G31790	UGT74C1	NAC058	AT3G18400	1 TF on 21 Promoters
	AT1G18590	SOT17	NAC058	AT3G18400	1 TF on 21 Promoters
	AT1G62560	FMO-GSOX3	NAC058	AT3G18400	1 TF on 21 Promoters
	AT1G62570	FMO-GSOX4	NAC058	AT3G18400	1 TF on 21 Promoters
	AT4G03060	AOP2	NAC058	AT3G18400	1 TF on 21 Promoters
	AT2G25450	GS-OH	NAC058	AT3G18400	1 TF on 21 Promoters
	AT1G65880	BZO1	NAC058	AT3G18400	1 TF on 21 Promoters
	AT5G61420	MYB28	NAC058	AT3G18400	1 TF on 21 Promoters
	AT3G19710	BCAT4	GBF6	AT4G34590	1 TF on 21 Promoters
	AT4G12030	BAT5	GBF6	AT4G34590	1 TF on 21 Promoters
	AT3G58990	IPMI1	GBF6	AT4G34590	1 TF on 21 Promoters
	AT3G49680	BCAT3	GBF6	AT4G34590	1 TF on 21 Promoters
	AT1G16410	CYP79F1	GBF6	AT4G34590	1 TF on 21 Promoters
	AT1G78370	GSTU20	GBF6	AT4G34590	1 TF on 21 Promoters
	AT2G20610	SUR1	GBF6	AT4G34590	1 TF on 21 Promoters
	AT1G24100	UGT74B1	GBF6	AT4G34590	1 TF on 21 Promoters
	AT2G31790	UGT74C1	GBF6	AT4G34590	1 TF on 21 Promoters
	AT1G65860	FMO-GSOX1	GBF6	AT4G34590	1 TF on 21 Promoters
	AT1G62540	FMO-GSOX2	GBF6	AT4G34590	1 TF on 21 Promoters
	AT1G62560	FMO-GSOX3	GBF6	AT4G34590	1 TF on 21 Promoters
	AT1G62570	FMO-GSOX4	GBF6	AT4G34590	1 TF on 21 Promoters
	AT1G12140	FMO-GSOX5	GBF6	AT4G34590	1 TF on 21 Promoters
	AT4G03060	AOP2	GBF6	AT4G34590	1 TF on 21 Promoters
	AT4G03050	AOP3	GBF6	AT4G34590	1 TF on 21 Promoters
	AT2G25450	GS-OH	GBF6	AT4G34590	1 TF on 21 Promoters
	AT1G65880	BZO1	GBF6	AT4G34590	1 TF on 21 Promoters
	AT5G61420	MYB28	GBF6	AT4G34590	1 TF on 21 Promoters
	AT4G12030	BAT5	AT5G01860	AT5G01860	1 TF on 21 Promoters
	AT3G58990	IPMI1	AT5G01860	AT5G01860	1 TF on 21 Promoters
	AT2G43100	IPMI2	AT5G01860	AT5G01860	1 TF on 21 Promoters
	AT1G31180	IPMDH3	AT5G01860	AT5G01860	1 TF on 21 Promoters
	AT3G49680	BCAT3	AT5G01860	AT5G01860	1 TF on 21 Promoters
	AT1G16410	CYP79F1	AT5G01860	AT5G01860	1 TF on 21 Promoters
	AT4G13770	CYP83A1	AT5G01860	AT5G01860	1 TF on 21 Promoters
	AT2G20610	SUR1	AT5G01860	AT5G01860	1 TF on 21 Promoters
	AT1G24100	UGT74B1	AT5G01860	AT5G01860	1 TF on 21 Promoters
	AT2G31790	UGT74C1	AT5G01860	AT5G01860	1 TF on 21 Promoters
	AT1G18590	SOT17	AT5G01860	AT5G01860	1 TF on 21 Promoters
	AT1G65860	FMO-GSOX1	AT5G01860	AT5G01860	1 TF on 21 Promoters
	AT1G62560	FMO-GSOX3	AT5G01860	AT5G01860	1 TF on 21 Promoters
	AT1G62570	FMO-GSOX4	AT5G01860	AT5G01860	1 TF on 21 Promoters
	AT4G03060	AOP2	AT5G01860	AT5G01860	1 TF on 21 Promoters
	AT4G03050	AOP3	AT5G01860	AT5G01860	1 TF on 21 Promoters
	AT1G65880	BZO1	AT5G01860	AT5G01860	1 TF on 21 Promoters
	AT5G61420	MYB28	AT5G01860	AT5G01860	1 TF on 21 Promoters
	AT3G19710	BCAT4	BT4	AT5G67480	1 TF on 22 Promoters
	AT4G12030	BAT5	BT4	AT5G67480	1 TF on 22 Promoters
	AT3G58990	IPMI1	BT4	AT5G67480	1 TF on 22 Promoters
	AT3G49680	BCAT3	BT4	AT5G67480	1 TF on 22 Promoters
	AT1G16410	CYP79F1	BT4	AT5G67480	1 TF on 22 Promoters
	AT3G03190	GSTF11	BT4	AT5G67480	1 TF on 22 Promoters
	AT2G20610	SUR1	BT4	AT5G67480	1 TF on 22 Promoters
	AT1G24100	UGT74B1	BT4	AT5G67480	1 TF on 22 Promoters
	AT2G31790	UGT74C1	BT4	AT5G67480	1 TF on 22 Promoters
	AT1G18590	SOT17	BT4	AT5G67480	1 TF on 22 Promoters
	AT1G65860	FMO-GSOX1	BT4	AT5G67480	1 TF on 22 Promoters
	AT1G62540	FMO-GSOX2	BT4	AT5G67480	1 TF on 22 Promoters
	AT1G62560	FMO-GSOX3	BT4	AT5G67480	1 TF on 22 Promoters
	AT1G62570	FMO-GSOX4	BT4	AT5G67480	1 TF on 22 Promoters
	AT4G03060	AOP2	BT4	AT5G67480	1 TF on 22 Promoters
	AT4G03050	AOP3	BT4	AT5G67480	1 TF on 22 Promoters
	AT2G25450	GS-OH	BT4	AT5G67480	1 TF on 22 Promoters
	AT1G65880	BZO1	BT4	AT5G67480	1 TF on 22 Promoters
	AT5G61420	MYB28	BT4	AT5G67480	1 TF on 22 Promoters
	AT5G07690	MYB29	BT4	AT5G67480	1 TF on 22 Promoters
	AT3G19710	BCAT4	ATE2F2	AT1G47870	1 TF on 23 Promoters
	AT4G12030	BAT5	ATE2F2	AT1G47870	1 TF on 23 Promoters
	AT5G23010	MAM1	ATE2F2	AT1G47870	1 TF on 23 Promoters
	AT5G23020	MAM3	ATE2F2	AT1G47870	1 TF on 23 Promoters
	AT3G58990	IPMI1	ATE2F2	AT1G47870	1 TF on 23 Promoters
	AT3G49680	BCAT3	ATE2F2	AT1G47870	1 TF on 23 Promoters
	AT1G16410	CYP79F1	ATE2F2	AT1G47870	1 TF on 23 Promoters
	AT4G13770	CYP83A1	ATE2F2	AT1G47870	1 TF on 23 Promoters
	AT3G03190	GSTF11	ATE2F2	AT1G47870	1 TF on 23 Promoters
	AT2G20610	SUR1	ATE2F2	AT1G47870	1 TF on 23 Promoters
	AT2G31790	UGT74C1	ATE2F2	AT1G47870	1 TF on 23 Promoters
	AT1G18590	SOT17	ATE2F2	AT1G47870	1 TF on 23 Promoters
	AT1G65860	FMO-GSOX1	ATE2F2	AT1G47870	1 TF on 23 Promoters
	AT1G62540	FMO-GSOX2	ATE2F2	AT1G47870	1 TF on 23 Promoters
	AT1G62560	FMO-GSOX3	ATE2F2	AT1G47870	1 TF on 23 Promoters
	AT1G62570	FMO-GSOX4	ATE2F2	AT1G47870	1 TF on 23 Promoters
	AT4G03060	AOP2	ATE2F2	AT1G47870	1 TF on 23 Promoters
	AT4G03050	AOP3	ATE2F2	AT1G47870	1 TF on 23 Promoters
	AT2G25450	GS-OH	ATE2F2	AT1G47870	1 TF on 23 Promoters
	AT1G65880	BZO1	ATE2F2	AT1G47870	1 TF on 23 Promoters
	AT5G61420	MYB28	ATE2F2	AT1G47870	1 TF on 23 Promoters
	AT3G19710	BCAT4	AIL1	AT1G72570	1 TF on 23 Promoters
	AT4G12030	BAT5	AIL1	AT1G72570	1 TF on 23 Promoters
	AT5G23010	MAM1	AIL1	AT1G72570	1 TF on 23 Promoters
	AT5G23020	MAM3	AIL1	AT1G72570	1 TF on 23 Promoters
	AT3G58990	IPMI1	AIL1	AT1G72570	1 TF on 23 Promoters
	AT1G31180	IPMDH3	AIL1	AT1G72570	1 TF on 23 Promoters
	AT3G49680	BCAT3	AIL1	AT1G72570	1 TF on 23 Promoters
	AT1G16410	CYP79F1	AIL1	AT1G72570	1 TF on 23 Promoters
	AT2G20610	SUR1	AIL1	AT1G72570	1 TF on 23 Promoters
	AT1G24100	UGT74B1	AIL1	AT1G72570	1 TF on 23 Promoters
	AT2G31790	UGT74C1	AIL1	AT1G72570	1 TF on 23 Promoters
	AT1G18590	SOT17	AIL1	AT1G72570	1 TF on 23 Promoters
	AT1G65860	FMO-GSOX1	AIL1	AT1G72570	1 TF on 23 Promoters
	AT1G62560	FMO-GSOX3	AIL1	AT1G72570	1 TF on 23 Promoters
	AT1G12140	FMO-GSOX5	AIL1	AT1G72570	1 TF on 23 Promoters
	AT4G03060	AOP2	AIL1	AT1G72570	1 TF on 23 Promoters
	AT4G03050	AOP3	AIL1	AT1G72570	1 TF on 23 Promoters
	AT2G25450	GS-OH	AIL1	AT1G72570	1 TF on 23 Promoters
	AT1G65880	BZO1	AIL1	AT1G72570	1 TF on 23 Promoters
	AT5G61420	MYB28	AIL1	AT1G72570	1 TF on 23 Promoters
	AT5G07690	MYB29	AIL1	AT1G72570	1 TF on 23 Promoters
	AT3G19710	BCAT4	DF1	AT1G76880	1 TF on 23 Promoters
	AT4G12030	BAT5	DF1	AT1G76880	1 TF on 23 Promoters
	AT4G12030	BAT5	DF1	AT1G76880	1 TF on 23 Promoters
	AT5G23020	MAM3	DF1	AT1G76880	1 TF on 23 Promoters
	AT3G58990	IPMI1	DF1	AT1G76880	1 TF on 23 Promoters
	AT3G49680	BCAT3	DF1	AT1G76880	1 TF on 23 Promoters
	AT3G03190	GSTF11	DF1	AT1G76880	1 TF on 23 Promoters
	AT2G20610	SUR1	DF1	AT1G76880	1 TF on 23 Promoters
	AT1G24100	UGT74B1	DF1	AT1G76880	1 TF on 23 Promoters
	AT2G31790	UGT74C1	DF1	AT1G76880	1 TF on 23 Promoters
	AT2G31790	UGT74C1	DF1	AT1G76880	1 TF on 23 Promoters
	AT1G18590	SOT17	DF1	AT1G76880	1 TF on 23 Promoters
	AT1G65860	FMO-GSOX1	DF1	AT1G76880	1 TF on 23 Promoters
	AT1G62540	FMO-GSOX2	DF1	AT1G76880	1 TF on 23 Promoters
	AT1G62560	FMO-GSOX3	DF1	AT1G76880	1 TF on 23 Promoters
	AT4G03060	AOP2	DF1	AT1G76880	1 TF on 23 Promoters
	AT4G03050	AOP3	DF1	AT1G76880	1 TF on 23 Promoters
	AT2G25450	GS-OH	DF1	AT1G76880	1 TF on 23 Promoters
	AT1G65880	BZO1	DF1	AT1G76880	1 TF on 23 Promoters
	AT5G07690	MYB29	DF1	AT1G76880	1 TF on 23 Promoters
	AT5G07690	MYB29	DF1	AT1G76880	1 TF on 23 Promoters
	AT3G19710	BCAT4	AT2G37520	AT2G37520	1 TF on 23 Promoters
	AT4G12030	BAT5	AT2G37520	AT2G37520	1 TF on 23 Promoters
	AT3G58990	IPMI1	AT2G37520	AT2G37520	1 TF on 23 Promoters
	AT2G43100	IPMI2	AT2G37520	AT2G37520	1 TF on 23 Promoters
	AT1G31180	IPMDH3	AT2G37520	AT2G37520	1 TF on 23 Promoters
	AT3G49680	BCAT3	AT2G37520	AT2G37520	1 TF on 23 Promoters
	AT1G16410	CYP79F1	AT2G37520	AT2G37520	1 TF on 23 Promoters
	AT3G03190	GSTF11	AT2G37520	AT2G37520	1 TF on 23 Promoters
	AT2G20610	SUR1	AT2G37520	AT2G37520	1 TF on 23 Promoters
	AT1G24100	UGT74B1	AT2G37520	AT2G37520	1 TF on 23 Promoters
	AT2G31790	UGT74C1	AT2G37520	AT2G37520	1 TF on 23 Promoters
	AT1G18590	SOT17	AT2G37520	AT2G37520	1 TF on 23 Promoters
	AT1G62540	FMO-GSOX2	AT2G37520	AT2G37520	1 TF on 23 Promoters
	AT1G62560	FMO-GSOX3	AT2G37520	AT2G37520	1 TF on 23 Promoters
	AT1G12140	FMO-GSOX5	AT2G37520	AT2G37520	1 TF on 23 Promoters
	AT4G03060	AOP2	AT2G37520	AT2G37520	1 TF on 23 Promoters
	AT4G03050	AOP3	AT2G37520	AT2G37520	1 TF on 23 Promoters
	AT2G25450	GS-OH	AT2G37520	AT2G37520	1 TF on 23 Promoters
	AT1G65880	BZO1	AT2G37520	AT2G37520	1 TF on 23 Promoters
	AT5G61420	MYB28	AT2G37520	AT2G37520	1 TF on 23 Promoters
	AT3G19710	BCAT4	AT2G44730	AT2G44730	1 TF on 23 Promoters
	AT4G12030	BAT5	AT2G44730	AT2G44730	1 TF on 23 Promoters
	AT5G23010	MAM1	AT2G44730	AT2G44730	1 TF on 23 Promoters
	AT5G23020	MAM3	AT2G44730	AT2G44730	1 TF on 23 Promoters
	AT2G43100	IPMI2	AT2G44730	AT2G44730	1 TF on 23 Promoters
	AT3G49680	BCAT3	AT2G44730	AT2G44730	1 TF on 23 Promoters
	AT1G16410	CYP79F1	AT2G44730	AT2G44730	1 TF on 23 Promoters
	AT4G13770	CYP83A1	AT2G44730	AT2G44730	1 TF on 23 Promoters
	AT3G03190	GSTF11	AT2G44730	AT2G44730	1 TF on 23 Promoters
	AT2G20610	SUR1	AT2G44730	AT2G44730	1 TF on 23 Promoters
	AT2G31790	UGT74C1	AT2G44730	AT2G44730	1 TF on 23 Promoters
	AT1G18590	SOT17	AT2G44730	AT2G44730	1 TF on 23 Promoters
	AT1G65860	FMO-GSOX1	AT2G44730	AT2G44730	1 TF on 23 Promoters
	AT1G62540	FMO-GSOX2	AT2G44730	AT2G44730	1 TF on 23 Promoters
	AT1G62560	FMO-GSOX3	AT2G44730	AT2G44730	1 TF on 23 Promoters
	AT1G62570	FMO-GSOX4	AT2G44730	AT2G44730	1 TF on 23 Promoters
	AT4G03060	AOP2	AT2G44730	AT2G44730	1 TF on 23 Promoters
	AT4G03050	AOP3	AT2G44730	AT2G44730	1 TF on 23 Promoters
	AT2G25450	GS-OH	AT2G44730	AT2G44730	1 TF on 23 Promoters
	AT1G65880	BZO1	AT2G44730	AT2G44730	1 TF on 23 Promoters
	AT5G07690	MYB29	AT2G44730	AT2G44730	1 TF on 23 Promoters
	AT3G19710	BCAT4	ATSTKL2	AT4G00250	1 TF on 23 Promoters
	AT4G12030	BAT5	ATSTKL2	AT4G00250	1 TF on 23 Promoters
	AT5G23020	MAM3	ATSTKL2	AT4G00250	1 TF on 23 Promoters
	AT3G58990	IPMI1	ATSTKL2	AT4G00250	1 TF on 23 Promoters
	AT1G31180	IPMDH3	ATSTKL2	AT4G00250	1 TF on 23 Promoters
	AT3G49680	BCAT3	ATSTKL2	AT4G00250	1 TF on 23 Promoters
	AT1G16410	CYP79F1	ATSTKL2	AT4G00250	1 TF on 23 Promoters
	AT3G03190	GSTF11	ATSTKL2	AT4G00250	1 TF on 23 Promoters
	AT2G20610	SUR1	ATSTKL2	AT4G00250	1 TF on 23 Promoters
	AT1G24100	UGT74B1	ATSTKL2	AT4G00250	1 TF on 23 Promoters
	AT2G31790	UGT74C1	ATSTKL2	AT4G00250	1 TF on 23 Promoters
	AT1G18590	SOT17	ATSTKL2	AT4G00250	1 TF on 23 Promoters
	AT1G65860	FMO-GSOX1	ATSTKL2	AT4G00250	1 TF on 23 Promoters
	AT1G62540	FMO-GSOX2	ATSTKL2	AT4G00250	1 TF on 23 Promoters
	AT1G62560	FMO-GSOX3	ATSTKL2	AT4G00250	1 TF on 23 Promoters
	AT1G62570	FMO-GSOX4	ATSTKL2	AT4G00250	1 TF on 23 Promoters
	AT1G12140	FMO-GSOX5	ATSTKL2	AT4G00250	1 TF on 23 Promoters
	AT4G03060	AOP2	ATSTKL2	AT4G00250	1 TF on 23 Promoters
	AT4G03050	AOP3	ATSTKL2	AT4G00250	1 TF on 23 Promoters
	AT2G25450	GS-OH	ATSTKL2	AT4G00250	1 TF on 23 Promoters
	AT5G61420	MYB28	ATSTKL2	AT4G00250	1 TF on 23 Promoters
	AT3G19710	BCAT4	PDF2	AT4G04890	1 TF on 23 Promoters
	AT4G12030	BAT5	PDF2	AT4G04890	1 TF on 23 Promoters
	AT5G23020	MAM3	PDF2	AT4G04890	1 TF on 23 Promoters
	AT2G43100	IPMI2	PDF2	AT4G04890	1 TF on 23 Promoters
	AT3G49680	BCAT3	PDF2	AT4G04890	1 TF on 23 Promoters
	AT1G16410	CYP79F1	PDF2	AT4G04890	1 TF on 23 Promoters
	AT3G03190	GSTF11	PDF2	AT4G04890	1 TF on 23 Promoters
	AT2G20610	SUR1	PDF2	AT4G04890	1 TF on 23 Promoters
	AT1G24100	UGT74B1	PDF2	AT4G04890	1 TF on 23 Promoters
	AT2G31790	UGT74C1	PDF2	AT4G04890	1 TF on 23 Promoters
	AT1G18590	SOT17	PDF2	AT4G04890	1 TF on 23 Promoters
	AT1G65860	FMO-GSOX1	PDF2	AT4G04890	1 TF on 23 Promoters
	AT1G62540	FMO-GSOX2	PDF2	AT4G04890	1 TF on 23 Promoters
	AT1G62560	FMO-GSOX3	PDF2	AT4G04890	1 TF on 23 Promoters
	AT1G62570	FMO-GSOX4	PDF2	AT4G04890	1 TF on 23 Promoters
	AT4G03060	AOP2	PDF2	AT4G04890	1 TF on 23 Promoters
	AT4G03050	AOP3	PDF2	AT4G04890	1 TF on 23 Promoters
	AT2G25450	GS-OH	PDF2	AT4G04890	1 TF on 23 Promoters
	AT1G65880	BZO1	PDF2	AT4G04890	1 TF on 23 Promoters
	AT5G61420	MYB28	PDF2	AT4G04890	1 TF on 23 Promoters
	AT3G19710	BCAT4	AT4G33280	AT4G33280	1 TF on 23 Promoters
	AT4G12030	BAT5	AT4G33280	AT4G33280	1 TF on 23 Promoters
	AT5G23010	MAM1	AT4G33280	AT4G33280	1 TF on 23 Promoters
	AT5G23020	MAM3	AT4G33280	AT4G33280	1 TF on 23 Promoters
	AT3G58990	IPMI1	AT4G33280	AT4G33280	1 TF on 23 Promoters
	AT1G31180	IPMDH3	AT4G33280	AT4G33280	1 TF on 23 Promoters
	AT3G49680	BCAT3	AT4G33280	AT4G33280	1 TF on 23 Promoters
	AT1G16410	CYP79F1	AT4G33280	AT4G33280	1 TF on 23 Promoters
	AT2G20610	SUR1	AT4G33280	AT4G33280	1 TF on 23 Promoters
	AT1G24100	UGT74B1	AT4G33280	AT4G33280	1 TF on 23 Promoters
	AT2G31790	UGT74C1	AT4G33280	AT4G33280	1 TF on 23 Promoters
	AT1G18590	SOT17	AT4G33280	AT4G33280	1 TF on 23 Promoters
	AT1G65860	FMO-GSOX1	AT4G33280	AT4G33280	1 TF on 23 Promoters
	AT1G62540	FMO-GSOX2	AT4G33280	AT4G33280	1 TF on 23 Promoters
	AT1G62560	FMO-GSOX3	AT4G33280	AT4G33280	1 TF on 23 Promoters
	AT1G62570	FMO-GSOX4	AT4G33280	AT4G33280	1 TF on 23 Promoters
	AT1G12140	FMO-GSOX5	AT4G33280	AT4G33280	1 TF on 23 Promoters
	AT4G03060	AOP2	AT4G33280	AT4G33280	1 TF on 23 Promoters
	AT2G25450	GS-OH	AT4G33280	AT4G33280	1 TF on 23 Promoters
	AT1G65880	BZO1	AT4G33280	AT4G33280	1 TF on 23 Promoters
	AT5G61420	MYB28	AT4G33280	AT4G33280	1 TF on 23 Promoters
	AT4G12030	BAT5	AT5G38490	AT5G38490	1 TF on 23 Promoters
	AT5G23020	MAM3	AT5G38490	AT5G38490	1 TF on 23 Promoters
	AT2G43100	IPMI2	AT5G38490	AT5G38490	1 TF on 23 Promoters
	AT1G31180	IPMDH3	AT5G38490	AT5G38490	1 TF on 23 Promoters
	AT3G49680	BCAT3	AT5G38490	AT5G38490	1 TF on 23 Promoters
	AT1G16410	CYP79F1	AT5G38490	AT5G38490	1 TF on 23 Promoters
	AT4G13770	CYP83A1	AT5G38490	AT5G38490	1 TF on 23 Promoters
	AT3G03190	GSTF11	AT5G38490	AT5G38490	1 TF on 23 Promoters
	AT2G20610	SUR1	AT5G38490	AT5G38490	1 TF on 23 Promoters
	AT1G24100	UGT74B1	AT5G38490	AT5G38490	1 TF on 23 Promoters
	AT2G31790	UGT74C1	AT5G38490	AT5G38490	1 TF on 23 Promoters
	AT1G65860	FMO-GSOX1	AT5G38490	AT5G38490	1 TF on 23 Promoters
	AT1G62540	FMO-GSOX2	AT5G38490	AT5G38490	1 TF on 23 Promoters
	AT1G62560	FMO-GSOX3	AT5G38490	AT5G38490	1 TF on 23 Promoters
	AT1G62570	FMO-GSOX4	AT5G38490	AT5G38490	1 TF on 23 Promoters
	AT1G12140	FMO-GSOX5	AT5G38490	AT5G38490	1 TF on 23 Promoters
	AT4G03060	AOP2	AT5G38490	AT5G38490	1 TF on 23 Promoters
	AT2G25450	GS-OH	AT5G38490	AT5G38490	1 TF on 23 Promoters
	AT1G65880	BZO1	AT5G38490	AT5G38490	1 TF on 23 Promoters
	AT5G61420	MYB28	AT5G38490	AT5G38490	1 TF on 23 Promoters
	AT5G07690	MYB29	AT5G38490	AT5G38490	1 TF on 23 Promoters
	AT3G19710	BCAT4	AT1G66420	AT1G66420	1 TF on 24 Promoters
	AT4G12030	BAT5	AT1G66420	AT1G66420	1 TF on 24 Promoters
	AT5G23020	MAM3	AT1G66420	AT1G66420	1 TF on 24 Promoters
	AT3G58990	IPMI1	AT1G66420	AT1G66420	1 TF on 24 Promoters
	AT1G31180	IPMDH3	AT1G66420	AT1G66420	1 TF on 24 Promoters
	AT3G49680	BCAT3	AT1G66420	AT1G66420	1 TF on 24 Promoters
	AT1G16410	CYP79F1	AT1G66420	AT1G66420	1 TF on 24 Promoters
	AT3G03190	GSTF11	AT1G66420	AT1G66420	1 TF on 24 Promoters
	AT2G20610	SUR1	AT1G66420	AT1G66420	1 TF on 24 Promoters
	AT1G24100	UGT74B1	AT1G66420	AT1G66420	1 TF on 24 Promoters
	AT2G31790	UGT74C1	AT1G66420	AT1G66420	1 TF on 24 Promoters
	AT1G18590	SOT17	AT1G66420	AT1G66420	1 TF on 24 Promoters
	AT1G65860	FMO-GSOX1	AT1G66420	AT1G66420	1 TF on 24 Promoters
	AT1G62540	FMO-GSOX2	AT1G66420	AT1G66420	1 TF on 24 Promoters
	AT1G62560	FMO-GSOX3	AT1G66420	AT1G66420	1 TF on 24 Promoters
	AT1G62570	FMO-GSOX4	AT1G66420	AT1G66420	1 TF on 24 Promoters
	AT1G12140	FMO-GSOX5	AT1G66420	AT1G66420	1 TF on 24 Promoters
	AT4G03060	AOP2	AT1G66420	AT1G66420	1 TF on 24 Promoters
	AT2G25450	GS-OH	AT1G66420	AT1G66420	1 TF on 24 Promoters
	AT1G65880	BZO1	AT1G66420	AT1G66420	1 TF on 24 Promoters
	AT5G61420	MYB28	AT1G66420	AT1G66420	1 TF on 24 Promoters
	AT3G19710	BCAT4	VFP3	AT3G11100	1 TF on 24 Promoters
	AT4G12030	BAT5	VFP3	AT3G11100	1 TF on 24 Promoters
	AT5G23010	MAM1	VFP3	AT3G11100	1 TF on 24 Promoters
	AT5G23020	MAM3	VFP3	AT3G11100	1 TF on 24 Promoters
	AT3G58990	IPMI1	VFP3	AT3G11100	1 TF on 24 Promoters
	AT3G49680	BCAT3	VFP3	AT3G11100	1 TF on 24 Promoters
	AT1G16410	CYP79F1	VFP3	AT3G11100	1 TF on 24 Promoters
	AT3G03190	GSTF11	VFP3	AT3G11100	1 TF on 24 Promoters
	AT2G20610	SUR1	VFP3	AT3G11100	1 TF on 24 Promoters
	AT1G24100	UGT74B1	VFP3	AT3G11100	1 TF on 24 Promoters
	AT2G31790	UGT74C1	VFP3	AT3G11100	1 TF on 24 Promoters
	AT1G65860	FMO-GSOX1	VFP3	AT3G11100	1 TF on 24 Promoters
	AT1G62540	FMO-GSOX2	VFP3	AT3G11100	1 TF on 24 Promoters
	AT1G62560	FMO-GSOX3	VFP3	AT3G11100	1 TF on 24 Promoters
	AT1G62570	FMO-GSOX4	VFP3	AT3G11100	1 TF on 24 Promoters
	AT1G12140	FMO-GSOX5	VFP3	AT3G11100	1 TF on 24 Promoters
	AT4G03060	AOP2	VFP3	AT3G11100	1 TF on 24 Promoters
	AT4G03050	AOP3	VFP3	AT3G11100	1 TF on 24 Promoters
	AT1G65880	BZO1	VFP3	AT3G11100	1 TF on 24 Promoters
	AT5G61420	MYB28	VFP3	AT3G11100	1 TF on 24 Promoters
	AT5G07690	MYB29	VFP3	AT3G11100	1 TF on 24 Promoters
	AT3G19710	BCAT4	VFP5	AT5G05550	1 TF on 24 Promoters
	AT4G12030	BAT5	VFP5	AT5G05550	1 TF on 24 Promoters
	AT5G23010	MAM1	VFP5	AT5G05550	1 TF on 24 Promoters
	AT5G23020	MAM3	VFP5	AT5G05550	1 TF on 24 Promoters
	AT3G58990	IPMI1	VFP5	AT5G05550	1 TF on 24 Promoters
	AT1G31180	IPMDH3	VFP5	AT5G05550	1 TF on 24 Promoters
	AT3G49680	BCAT3	VFP5	AT5G05550	1 TF on 24 Promoters
	AT1G16410	CYP79F1	VFP5	AT5G05550	1 TF on 24 Promoters
	AT2G20610	SUR1	VFP5	AT5G05550	1 TF on 24 Promoters
	AT1G24100	UGT74B1	VFP5	AT5G05550	1 TF on 24 Promoters
	AT2G31790	UGT74C1	VFP5	AT5G05550	1 TF on 24 Promoters
	AT1G18590	SOT17	VFP5	AT5G05550	1 TF on 24 Promoters
	AT1G65860	FMO-GSOX1	VFP5	AT5G05550	1 TF on 24 Promoters
	AT1G62540	FMO-GSOX2	VFP5	AT5G05550	1 TF on 24 Promoters
	AT1G62560	FMO-GSOX3	VFP5	AT5G05550	1 TF on 24 Promoters
	AT1G12140	FMO-GSOX5	VFP5	AT5G05550	1 TF on 24 Promoters
	AT4G03060	AOP2	VFP5	AT5G05550	1 TF on 24 Promoters
	AT4G03050	AOP3	VFP5	AT5G05550	1 TF on 24 Promoters
	AT2G25450	GS-OH	VFP5	AT5G05550	1 TF on 24 Promoters
	AT1G65880	BZO1	VFP5	AT5G05550	1 TF on 24 Promoters
	AT5G07690	MYB29	VFP5	AT5G05550	1 TF on 24 Promoters
	AT3G19710	BCAT4	LBD18	AT2G45420	1 TF on 25 Promoters
	AT4G12030	BAT5	LBD18	AT2G45420	1 TF on 25 Promoters
	AT5G23020	MAM3	LBD18	AT2G45420	1 TF on 25 Promoters
	AT3G58990	IPMI1	LBD18	AT2G45420	1 TF on 25 Promoters
	AT2G43100	IPMI2	LBD18	AT2G45420	1 TF on 25 Promoters
	AT1G31180	IPMDH3	LBD18	AT2G45420	1 TF on 25 Promoters
	AT3G49680	BCAT3	LBD18	AT2G45420	1 TF on 25 Promoters
	AT1G16410	CYP79F1	LBD18	AT2G45420	1 TF on 25 Promoters
	AT4G13770	CYP83A1	LBD18	AT2G45420	1 TF on 25 Promoters
	AT3G03190	GSTF11	LBD18	AT2G45420	1 TF on 25 Promoters
	AT1G78370	GSTU20	LBD18	AT2G45420	1 TF on 25 Promoters
	AT2G20610	SUR1	LBD18	AT2G45420	1 TF on 25 Promoters
	AT1G24100	UGT74B1	LBD18	AT2G45420	1 TF on 25 Promoters
	AT2G31790	UGT74C1	LBD18	AT2G45420	1 TF on 25 Promoters
	AT1G18590	SOT17	LBD18	AT2G45420	1 TF on 25 Promoters
	AT1G65860	FMO-GSOX1	LBD18	AT2G45420	1 TF on 25 Promoters
	AT1G62540	FMO-GSOX2	LBD18	AT2G45420	1 TF on 25 Promoters
	AT1G62560	FMO-GSOX3	LBD18	AT2G45420	1 TF on 25 Promoters
	AT1G62570	FMO-GSOX4	LBD18	AT2G45420	1 TF on 25 Promoters
	AT4G03060	AOP2	LBD18	AT2G45420	1 TF on 25 Promoters
	AT4G03050	AOP3	LBD18	AT2G45420	1 TF on 25 Promoters
	AT1G65880	BZO1	LBD18	AT2G45420	1 TF on 25 Promoters
	AT5G61420	MYB28	LBD18	AT2G45420	1 TF on 25 Promoters
	AT3G19710	BCAT4	AT3G12730	AT3G12730	1 TF on 25 Promoters
	AT4G12030	BAT5	AT3G12730	AT3G12730	1 TF on 25 Promoters
	AT5G23020	MAM3	AT3G12730	AT3G12730	1 TF on 25 Promoters
	AT3G58990	IPMI1	AT3G12730	AT3G12730	1 TF on 25 Promoters
	AT2G43100	IPMI2	AT3G12730	AT3G12730	1 TF on 25 Promoters
	AT1G31180	IPMDH3	AT3G12730	AT3G12730	1 TF on 25 Promoters
	AT3G49680	BCAT3	AT3G12730	AT3G12730	1 TF on 25 Promoters
	AT1G16410	CYP79F1	AT3G12730	AT3G12730	1 TF on 25 Promoters
	AT3G03190	GSTF11	AT3G12730	AT3G12730	1 TF on 25 Promoters
	AT2G20610	SUR1	AT3G12730	AT3G12730	1 TF on 25 Promoters
	AT1G24100	UGT74B1	AT3G12730	AT3G12730	1 TF on 25 Promoters
	AT2G31790	UGT74C1	AT3G12730	AT3G12730	1 TF on 25 Promoters
	AT1G18590	SOT17	AT3G12730	AT3G12730	1 TF on 25 Promoters
	AT1G65860	FMO-GSOX1	AT3G12730	AT3G12730	1 TF on 25 Promoters
	AT1G62540	FMO-GSOX2	AT3G12730	AT3G12730	1 TF on 25 Promoters
	AT1G62560	FMO-GSOX3	AT3G12730	AT3G12730	1 TF on 25 Promoters
	AT1G12140	FMO-GSOX5	AT3G12730	AT3G12730	1 TF on 25 Promoters
	AT4G03060	AOP2	AT3G12730	AT3G12730	1 TF on 25 Promoters
	AT4G03050	AOP3	AT3G12730	AT3G12730	1 TF on 25 Promoters
	AT2G25450	GS-OH	AT3G12730	AT3G12730	1 TF on 25 Promoters
	AT1G65880	BZO1	AT3G12730	AT3G12730	1 TF on 25 Promoters
	AT5G07690	MYB29	AT3G12730	AT3G12730	1 TF on 25 Promoters
	AT3G19710	BCAT4	NAC1L	AT3G12977	1 TF on 25 Promoters
	AT4G12030	BAT5	NAC1L	AT3G12977	1 TF on 25 Promoters
	AT5G23020	MAM3	NAC1L	AT3G12977	1 TF on 25 Promoters
	AT3G58990	IPMI1	NAC1L	AT3G12977	1 TF on 25 Promoters
	AT2G43100	IPMI2	NAC1L	AT3G12977	1 TF on 25 Promoters
	AT1G31180	IPMDH3	NAC1L	AT3G12977	1 TF on 25 Promoters
	AT3G49680	BCAT3	NAC1L	AT3G12977	1 TF on 25 Promoters
	AT1G16410	CYP79F1	NAC1L	AT3G12977	1 TF on 25 Promoters
	AT3G03190	GSTF11	NAC1L	AT3G12977	1 TF on 25 Promoters
	AT2G20610	SUR1	NAC1L	AT3G12977	1 TF on 25 Promoters
	AT1G24100	UGT74B1	NAC1L	AT3G12977	1 TF on 25 Promoters
	AT2G31790	UGT74C1	NAC1L	AT3G12977	1 TF on 25 Promoters
	AT1G18590	SOT17	NAC1L	AT3G12977	1 TF on 25 Promoters
	AT1G65860	FMO-GSOX1	NAC1L	AT3G12977	1 TF on 25 Promoters
	AT1G62540	FMO-GSOX2	NAC1L	AT3G12977	1 TF on 25 Promoters
	AT1G62560	FMO-GSOX3	NAC1L	AT3G12977	1 TF on 25 Promoters
	AT1G62570	FMO-GSOX4	NAC1L	AT3G12977	1 TF on 25 Promoters
	AT4G03060	AOP2	NAC1L	AT3G12977	1 TF on 25 Promoters
	AT4G03050	AOP3	NAC1L	AT3G12977	1 TF on 25 Promoters
	AT2G25450	GS-OH	NAC1L	AT3G12977	1 TF on 25 Promoters
	AT1G65880	BZO1	NAC1L	AT3G12977	1 TF on 25 Promoters
	AT5G61420	MYB28	NAC1L	AT3G12977	1 TF on 25 Promoters
	AT3G19710	BCAT4	AT3G53680	AT3G53680	1 TF on 25 Promoters
	AT5G23020	MAM3	AT3G53680	AT3G53680	1 TF on 25 Promoters
	AT3G58990	IPMI1	AT3G53680	AT3G53680	1 TF on 25 Promoters
	AT2G43100	IPMI2	AT3G53680	AT3G53680	1 TF on 25 Promoters
	AT1G31180	IPMDH3	AT3G53680	AT3G53680	1 TF on 25 Promoters
	AT3G49680	BCAT3	AT3G53680	AT3G53680	1 TF on 25 Promoters
	AT1G16410	CYP79F1	AT3G53680	AT3G53680	1 TF on 25 Promoters
	AT4G13770	CYP83A1	AT3G53680	AT3G53680	1 TF on 25 Promoters
	AT3G03190	GSTF11	AT3G53680	AT3G53680	1 TF on 25 Promoters
	AT2G20610	SUR1	AT3G53680	AT3G53680	1 TF on 25 Promoters
	AT1G24100	UGT74B1	AT3G53680	AT3G53680	1 TF on 25 Promoters
	AT2G31790	UGT74C1	AT3G53680	AT3G53680	1 TF on 25 Promoters
	AT1G18590	SOT17	AT3G53680	AT3G53680	1 TF on 25 Promoters
	AT1G65860	FMO-GSOX1	AT3G53680	AT3G53680	1 TF on 25 Promoters
	AT1G62540	FMO-GSOX2	AT3G53680	AT3G53680	1 TF on 25 Promoters
	AT1G62560	FMO-GSOX3	AT3G53680	AT3G53680	1 TF on 25 Promoters
	AT1G12140	FMO-GSOX5	AT3G53680	AT3G53680	1 TF on 25 Promoters
	AT4G03060	AOP2	AT3G53680	AT3G53680	1 TF on 25 Promoters
	AT4G03050	AOP3	AT3G53680	AT3G53680	1 TF on 25 Promoters
	AT2G25450	GS-OH	AT3G53680	AT3G53680	1 TF on 25 Promoters
	AT1G65880	BZO1	AT3G53680	AT3G53680	1 TF on 25 Promoters
	AT5G61420	MYB28	AT3G53680	AT3G53680	1 TF on 25 Promoters
	AT3G19710	BCAT4	ATSTKL1	AT4G00238	1 TF on 25 Promoters
	AT5G23020	MAM3	ATSTKL1	AT4G00238	1 TF on 25 Promoters
	AT3G58990	IPMI1	ATSTKL1	AT4G00238	1 TF on 25 Promoters
	AT2G43100	IPMI2	ATSTKL1	AT4G00238	1 TF on 25 Promoters
	AT1G31180	IPMDH3	ATSTKL1	AT4G00238	1 TF on 25 Promoters
	AT3G49680	BCAT3	ATSTKL1	AT4G00238	1 TF on 25 Promoters
	AT1G16410	CYP79F1	ATSTKL1	AT4G00238	1 TF on 25 Promoters
	AT3G03190	GSTF11	ATSTKL1	AT4G00238	1 TF on 25 Promoters
	AT2G20610	SUR1	ATSTKL1	AT4G00238	1 TF on 25 Promoters
	AT1G24100	UGT74B1	ATSTKL1	AT4G00238	1 TF on 25 Promoters
	AT2G31790	UGT74C1	ATSTKL1	AT4G00238	1 TF on 25 Promoters
	AT1G18590	SOT17	ATSTKL1	AT4G00238	1 TF on 25 Promoters
	AT1G65860	FMO-GSOX1	ATSTKL1	AT4G00238	1 TF on 25 Promoters
	AT1G62540	FMO-GSOX2	ATSTKL1	AT4G00238	1 TF on 25 Promoters
	AT1G62560	FMO-GSOX3	ATSTKL1	AT4G00238	1 TF on 25 Promoters
	AT1G62570	FMO-GSOX4	ATSTKL1	AT4G00238	1 TF on 25 Promoters
	AT4G03060	AOP2	ATSTKL1	AT4G00238	1 TF on 25 Promoters
	AT4G03050	AOP3	ATSTKL1	AT4G00238	1 TF on 25 Promoters
	AT2G25450	GS-OH	ATSTKL1	AT4G00238	1 TF on 25 Promoters
	AT1G65880	BZO1	ATSTKL1	AT4G00238	1 TF on 25 Promoters
	AT5G61420	MYB28	ATSTKL1	AT4G00238	1 TF on 25 Promoters
	AT5G07690	MYB29	ATSTKL1	AT4G00238	1 TF on 25 Promoters
	AT3G19710	BCAT4	GeBP	AT4G00270	1 TF on 25 Promoters
	AT4G12030	BAT5	GeBP	AT4G00270	1 TF on 25 Promoters
	AT5G23010	MAM1	GeBP	AT4G00270	1 TF on 25 Promoters
	AT5G23020	MAM3	GeBP	AT4G00270	1 TF on 25 Promoters
	AT3G58990	IPMI1	GeBP	AT4G00270	1 TF on 25 Promoters
	AT1G31180	IPMDH3	GeBP	AT4G00270	1 TF on 25 Promoters
	AT3G49680	BCAT3	GeBP	AT4G00270	1 TF on 25 Promoters
	AT1G16410	CYP79F1	GeBP	AT4G00270	1 TF on 25 Promoters
	AT4G13770	CYP83A1	GeBP	AT4G00270	1 TF on 25 Promoters
	AT3G03190	GSTF11	GeBP	AT4G00270	1 TF on 25 Promoters
	AT2G20610	SUR1	GeBP	AT4G00270	1 TF on 25 Promoters
	AT1G24100	UGT74B1	GeBP	AT4G00270	1 TF on 25 Promoters
	AT2G31790	UGT74C1	GeBP	AT4G00270	1 TF on 25 Promoters
	AT1G18590	SOT17	GeBP	AT4G00270	1 TF on 25 Promoters
	AT1G65860	FMO-GSOX1	GeBP	AT4G00270	1 TF on 25 Promoters
	AT1G62560	FMO-GSOX3	GeBP	AT4G00270	1 TF on 25 Promoters
	AT1G62570	FMO-GSOX4	GeBP	AT4G00270	1 TF on 25 Promoters
	AT4G03060	AOP2	GeBP	AT4G00270	1 TF on 25 Promoters
	AT4G03050	AOP3	GeBP	AT4G00270	1 TF on 25 Promoters
	AT2G25450	GS-OH	GeBP	AT4G00270	1 TF on 25 Promoters
	AT1G65880	BZO1	GeBP	AT4G00270	1 TF on 25 Promoters
	AT5G61420	MYB28	GeBP	AT4G00270	1 TF on 25 Promoters
	AT5G07690	MYB29	GeBP	AT4G00270	1 TF on 25 Promoters
	AT3G19710	BCAT4	AT4G00390	AT4G00390	1 TF on 25 Promoters
	AT4G12030	BAT5	AT4G00390	AT4G00390	1 TF on 25 Promoters
	AT5G23020	MAM3	AT4G00390	AT4G00390	1 TF on 25 Promoters
	AT3G58990	IPMI1	AT4G00390	AT4G00390	1 TF on 25 Promoters
	AT1G31180	IPMDH3	AT4G00390	AT4G00390	1 TF on 25 Promoters
	AT3G49680	BCAT3	AT4G00390	AT4G00390	1 TF on 25 Promoters
	AT1G16410	CYP79F1	AT4G00390	AT4G00390	1 TF on 25 Promoters
	AT3G03190	GSTF11	AT4G00390	AT4G00390	1 TF on 25 Promoters
	AT2G20610	SUR1	AT4G00390	AT4G00390	1 TF on 25 Promoters
	AT1G24100	UGT74B1	AT4G00390	AT4G00390	1 TF on 25 Promoters
	AT2G31790	UGT74C1	AT4G00390	AT4G00390	1 TF on 25 Promoters
	AT1G18590	SOT17	AT4G00390	AT4G00390	1 TF on 25 Promoters
	AT1G62540	FMO-GSOX2	AT4G00390	AT4G00390	1 TF on 25 Promoters
	AT1G62560	FMO-GSOX3	AT4G00390	AT4G00390	1 TF on 25 Promoters
	AT1G62570	FMO-GSOX4	AT4G00390	AT4G00390	1 TF on 25 Promoters
	AT1G12140	FMO-GSOX5	AT4G00390	AT4G00390	1 TF on 25 Promoters
	AT4G03060	AOP2	AT4G00390	AT4G00390	1 TF on 25 Promoters
	AT4G03050	AOP3	AT4G00390	AT4G00390	1 TF on 25 Promoters
	AT2G25450	GS-OH	AT4G00390	AT4G00390	1 TF on 25 Promoters
	AT1G65880	BZO1	AT4G00390	AT4G00390	1 TF on 25 Promoters
	AT5G61420	MYB28	AT4G00390	AT4G00390	1 TF on 25 Promoters
	AT5G07690	MYB29	AT4G00390	AT4G00390	1 TF on 25 Promoters
	AT3G19710	BCAT4	REM35	AT4G31615	1 TF on 25 Promoters
	AT4G12030	BAT5	REM35	AT4G31615	1 TF on 25 Promoters
	AT5G23020	MAM3	REM35	AT4G31615	1 TF on 25 Promoters
	AT3G58990	IPMI1	REM35	AT4G31615	1 TF on 25 Promoters
	AT1G31180	IPMDH3	REM35	AT4G31615	1 TF on 25 Promoters
	AT3G49680	BCAT3	REM35	AT4G31615	1 TF on 25 Promoters
	AT1G16410	CYP79F1	REM35	AT4G31615	1 TF on 25 Promoters
	AT3G03190	GSTF11	REM35	AT4G31615	1 TF on 25 Promoters
	AT2G20610	SUR1	REM35	AT4G31615	1 TF on 25 Promoters
	AT1G24100	UGT74B1	REM35	AT4G31615	1 TF on 25 Promoters
	AT2G31790	UGT74C1	REM35	AT4G31615	1 TF on 25 Promoters
	AT1G18590	SOT17	REM35	AT4G31615	1 TF on 25 Promoters
	AT1G65860	FMO-GSOX1	REM35	AT4G31615	1 TF on 25 Promoters
	AT1G62540	FMO-GSOX2	REM35	AT4G31615	1 TF on 25 Promoters
	AT1G62560	FMO-GSOX3	REM35	AT4G31615	1 TF on 25 Promoters
	AT1G62570	FMO-GSOX4	REM35	AT4G31615	1 TF on 25 Promoters
	AT1G12140	FMO-GSOX5	REM35	AT4G31615	1 TF on 25 Promoters
	AT4G03060	AOP2	REM35	AT4G31615	1 TF on 25 Promoters
	AT4G03050	AOP3	REM35	AT4G31615	1 TF on 25 Promoters
	AT2G25450	GS-OH	REM35	AT4G31615	1 TF on 25 Promoters
	AT1G65880	BZO1	REM35	AT4G31615	1 TF on 25 Promoters
	AT5G61420	MYB28	REM35	AT4G31615	1 TF on 25 Promoters
	AT3G19710	BCAT4	RAP2.11	AT5G19790	1 TF on 25 Promoters
	AT4G12030	BAT5	RAP2.11	AT5G19790	1 TF on 25 Promoters
	AT5G23020	MAM3	RAP2.11	AT5G19790	1 TF on 25 Promoters
[truncated: 122 more rows]

## Sheet: TFs bind to MYB28 
	Gene	TF	TF binding numbers
	MYB28	MAC5A	1
	MYB28	ATU2AF35A	1
	MYB28	AT1G35490	1
	MYB28	HOS10	1
	MYB28	AT1G47655	1
	MYB28	AGL102	1
	MYB28	PLT2	1
	MYB28	TAF6B	1
	MYB28	TCP1	1
	MYB28	PAN	1
	MYB28	KNAT2	1
	MYB28	AT1G72740	1
	MYB28	XERICO	1
	MYB28	HB21	1
	MYB28	UKTF1	1
	MYB28	SVP	1
	MYB28	CLF	1
	MYB28	HSI2	1
	MYB28	OFP16	1
	MYB28	SPL3	1
	MYB28	SWIB6	1
	MYB28	MYS1	1
	MYB28	FHA3	1
	MYB28	MYB107	1
	MYB28	REM22	1
	MYB28	MED6	1
	MYB28	AT3G44785	1
	MYB28	MYB45	1
	MYB28	WRKY42	1
	MYB28	FRF3	1
	MYB28	MDA1	1
	MYB28	TCP2	1
	MYB28	OFP5	1
	MYB28	JMJ28	1
	MYB28	EBS	1
	MYB28	AT4G25410	1
	MYB28	LAF1	1
	MYB28	AT4G26030	1
	MYB28	IAA29	1
	MYB28	MED7B	1
	MYB28	MTERF7	1
	MYB28	HSF3	1
	MYB28	PRR5	1
	MYB28	AGL89	1
	MYB28	PRE1	1
	MYB28	AT5G43620	1
	MYB28	MAF5	1
	MYB28	DOF1.8	1
	MYB28	VND1	1
	MYB28	WRKY69	1
	MYB28	SPL2	1
	MYB28	PLIM2B	2
	MYB28	TAFII59	2
	MYB28	GATA11	2
	MYB28	BBX13	2
	MYB28	JAZ8	2
	MYB28	MTERF24	2
	MYB28	EGL3	2
	MYB28	AT1G63840	2
	MYB28	AT2G05330	2
	MYB28	AT2G19260	2
	MYB28	WRKY17	2
	MYB28	FIT	2
	MYB28	AGL29	2
	MYB28	MYS2	2
	MYB28	GATA2	2
	MYB28	SWC4	2
	MYB28	RFI2	2
	MYB28	LBD41	2
	MYB28	AGL45	2
	MYB28	ATC3H35	2
	MYB28	AT3G10113	2
	MYB28	REM7	2
	MYB28	DDL	2
	MYB28	NF-YC1	2
	MYB28	GRF4	2
	MYB28	SRS6	2
	MYB28	SHOT1	2
	MYB28	ATL68	2
	MYB28	WRKY47	2
	MYB28	ORC1B	2
	MYB28	KAN3	2
	MYB28	WRKY28	2
	MYB28	LBD32	2
	MYB28	AT5G05330	2
	MYB28	HEC3	2
	MYB28	AT5G15060	2
	MYB28	DOT2	2
	MYB28	JAZ12	2
	MYB28	TTG1	2
	MYB28	AT5G26749	2
	MYB28	AGL54	2
	MYB28	AGL81	2
	MYB28	GAL2	2
	MYB28	NF-YC13	2
	MYB28	AT5G43540	2
	MYB28	BAM8	2
	MYB28	REV	2
	MYB28	WRKY51	2
	MYB28	AGL31	2
	MYB28	SHI	2
	MYB28	AIP3	3
	MYB28	AT1G49830	3
	MYB28	NAC027	3
	MYB28	AGL38	3
	MYB28	ABO3	3
	MYB28	ASY1	3
	MYB28	ATC3H17	3
	MYB28	WRKY3	3
	MYB28	SDG37	3
	MYB28	SUVH6	3
	MYB28	OFP2	3
	MYB28	SNZ	3
	MYB28	ATL51	3
	MYB28	AT3G53440	3
	MYB28	YY1	3
	MYB28	WRKY41	3
	MYB28	GATA7	3
	MYB28	WRKY49	3
	MYB28	BHLH92	3
	MYB28	AGL84	3
	MYB28	HB53	3
	MYB28	BT3	4
	MYB28	JAZ5	4
	MYB28	AT1G24210	4
	MYB28	AT1G32700	4
	MYB28	AT1G50680	4
	MYB28	AGL94	4
	MYB28	DBP1	4
	MYB28	NOT9C	4
	MYB28	EMB3114	4
	MYB28	ATC3H32	4
	MYB28	TCP4	4
	MYB28	HMGB1	4
	MYB28	OBP3	4
	MYB28	NTT	4
	MYB28	AT3G58630	4
	MYB28	KNAT1	4
	MYB28	AT4G22360	4
	MYB28	ARF16	4
	MYB28	AT4G31660	4
	MYB28	SWIB3	4
	MYB28	AT5G07400	4
	MYB28	SCL23	4
	MYB28	HB52	4
	MYB28	IAA33	4
	MYB28	CHR1	4
	MYB28	SPL8	5
	MYB28	AT1G18960	5
	MYB28	NAC016	5
	MYB28	AT1G68240	5
	MYB28	TCX6	5
	MYB28	CRF11	5
	MYB28	WRI1	5
	MYB28	HLS1	5
	MYB28	AT5G47790	5
	MYB28	MYB119	5
	MYB28	MYB28	5
	MYB28	ATC3H68	5
	MYB28	TRFL5	6
	MYB28	NSI	6
	MYB28	MYBL2	6
	MYB28	RKD2	6
	MYB28	MAC5B	6
	MYB28	AT2G46670	6
	MYB28	SNL1	6
	MYB28	LBD20	6
	MYB28	LBD25	6
	MYB28	BEH3	6
	MYB28	PHR1	6
	MYB28	GNA1	6
	MYB28	ARF14	7
	MYB28	ARF17	7
	MYB28	AT4G02670	7
	MYB28	AGL8	7
	MYB28	HB32	8
	MYB28	AT1G19040	8
	MYB28	CUC1	8
	MYB28	PLATZ11	8
	MYB28	LBD29	9
	MYB28	AT5G25470	9
	MYB28	GRF9	10
	MYB28	ARF4	10
	MYB28	AT1G12630	11
	MYB28	TCX8	11
	MYB28	NGA2	11
	MYB28	CBF4	11
	MYB28	MNM1	11
	MYB28	AT1G02030	12
	MYB28	ATC3H38	12
	MYB28	NAC004	13
	MYB28	FRG2	13
	MYB28	TBP2	13
	MYB28	REM34	14
	MYB28	DAZ2	14
	MYB28	LBD19	16
	MYB28	EDA31	16
	MYB28	bZIP44	17
	MYB28	AT3G13350	17
	MYB28	LBD31	17
	MYB28	HTA2	17
	MYB28	AT5G18090	17
	MYB28	ESE3	18
	MYB28	SWP73A	19
	MYB28	ILR3	19
	MYB28	HMGBD15	20
	MYB28	AS2	20
	MYB28	LBD23	20
	MYB28	ATC3H62	20
	MYB28	CUC2	20
	MYB28	CUC3	21
	MYB28	NAC038	21
	MYB28	AT3G12910	21
	MYB28	NAC058	21
	MYB28	GBF6	21
	MYB28	AT5G01860	21
	MYB28	BT4	22
	MYB28	ATE2F2	23
	MYB28	AIL1	23
	MYB28	AT2G37520	23
	MYB28	ATSTKL2	23
	MYB28	PDF2	23
	MYB28	AT4G33280	23
	MYB28	AT5G38490	23
	MYB28	AT1G66420	24
	MYB28	VFP3	24
	MYB28	LBD18	25
	MYB28	NAC1L	25
	MYB28	AT3G53680	25
	MYB28	ATSTKL1	25
	MYB28	GeBP	25
	MYB28	AT4G00390	25
	MYB28	REM35	25
	MYB28	RAP2.11	25
	MYB28	AT4G01260	26
	MYB28	HMGB11	27
	MYB28	GPL3	28
	MYB28	ASL9	30

## Sheet: TFs bind to MYB29
	Gene	TF	TF binding numbers
	MYB29	AT1G10610	1
	MYB29	AT1G10720	1
	MYB29	ARR7	1
	MYB29	DRNL	1
	MYB29	WIP5	1
	MYB29	ERF61	1
	MYB29	PLAZTZ2	1
	MYB29	WRKY59	1
	MYB29	OFP15	1
	MYB29	MYBC1	1
	MYB29	AFO	1
	MYB29	CPC	1
	MYB29	ADA2A	1
	MYB29	SPL5	1
	MYB29	MTERF11	1
	MYB29	PCL1	1
	MYB29	MNP	1
	MYB29	BHLH38	1
	MYB29	AT4G05630	1
	MYB29	ANAC071	1
	MYB29	HB22	1
	MYB29	CBF1	1
	MYB29	AT5G05090	1
	MYB29	MED31	1
	MYB29	OFP10	1
	MYB29	SIGE	1
	MYB29	EMB1789	1
	MYB29	BOA	1
	MYB29	BT1	1
	MYB29	AT5G65100	1
	MYB29	RMR1	1
	MYB29	AT5G67000	1
	MYB29	PUCHI	1
	MYB29	ERF114	1
	MYB29	JAZ1	2
	MYB29	AT1G28160	2
	MYB29	ARF13	2
	MYB29	ARR3	2
	MYB29	AT1G63040	2
	MYB29	CSP3	2
	MYB29	AT2G33710	2
	MYB29	AT2G36026	2
	MYB29	MYS2	2
	MYB29	EEL	2
	MYB29	HRE2	2
	MYB29	AT3G05670	2
	MYB29	FRF2	2
	MYB29	AT3G10113	2
	MYB29	DDL	2
	MYB29	ING1	2
	MYB29	PPD1	2
	MYB29	RPL	2
	MYB29	AT5G05330	2
	MYB29	NOT9B	2
	MYB29	TRP1	2
	MYB29	ZML2	3
	MYB29	NAC027	3
	MYB29	ATC3H14	3
	MYB29	AT2G01818	3
	MYB29	ATC3H17	3
	MYB29	GAL1	3
	MYB29	ASL5	3
	MYB29	AT2G44020	3
	MYB29	ATL39	3
	MYB29	AGL15	3
	MYB29	AT5G46710	3
	MYB29	TZF9	3
	MYB29	AT5G65910	3
	MYB29	AT1G32700	4
	MYB29	ddf2	4
	MYB29	ATNAA70	4
	MYB29	OXS2	4
	MYB29	ATL41	4
	MYB29	ATC3H32	4
	MYB29	FRF1	4
	MYB29	RR20	4
	MYB29	AT4G10600	4
	MYB29	SNI1	4
	MYB29	NLP7	4
	MYB29	AT5G07400	4
	MYB29	MTERF34	4
	MYB29	ELO3	4
	MYB29	MBD7	4
	MYB29	NAC016	5
	MYB29	WRKY67	5
	MYB29	ATL56	5
	MYB29	ATL84	5
	MYB29	AT2G42040	5
	MYB29	FHA2	5
	MYB29	TFS1	5
	MYB29	AT5G47790	5
	MYB29	ERF10	6
	MYB29	WIP3	6
	MYB29	ARID3	6
	MYB29	bZIP	6
	MYB29	PHL4	6
	MYB29	LBD20	6
	MYB29	REV5	6
	MYB29	BEH3	6
	MYB29	bZIP52	7
	MYB29	TAFII21	7
	MYB29	ARF17	7
	MYB29	GRP2B	7
	MYB29	REM25	7
	MYB29	AT5G10970	7
	MYB29	AT5G66770	7
	MYB29	ESR1	8
	MYB29	AT1G19040	8
	MYB29	AT1G43000	8
	MYB29	OZF1	8
	MYB29	RR1	8
	MYB29	MYB121	8
	MYB29	AT4G03250	8
	MYB29	DEWAX	8
	MYB29	CRF10	9
	MYB29	HSF4	9
	MYB29	LOB	9
	MYB29	AT5G66980	9
	MYB29	ERF15	10
	MYB29	APRR2	10
	MYB29	SHN2	10
	MYB29	SAP3	11
	MYB29	GBF2	11
	MYB29	CBF4	11
	MYB29	MNM1	11
	MYB29	REM46	11
	MYB29	LEAFY	11
	MYB29	TBP2	13
	MYB29	AT5G52020	13
	MYB29	LBD16	14
	MYB29	LSD1	14
	MYB29	DAZ2	14
	MYB29	TTG2	15
	MYB29	HB27	15
	MYB29	DDF1	17
	MYB29	bZIP44	17
	MYB29	AT2G01370	17
	MYB29	AT3G13350	17
	MYB29	LBD31	17
	MYB29	HTA2	17
	MYB29	AIL5	17
	MYB29	HTA10	18
	MYB29	MAZ1	18
	MYB29	ESE3	18
	MYB29	HTA13	19
	MYB29	AS2	20
	MYB29	LBD23	20
	MYB29	ATC3H62	20
	MYB29	CUC3	21
	MYB29	DAZ1	21
	MYB29	BT4	22
	MYB29	AIL1	23
	MYB29	DF1	23
	MYB29	AT2G44730	23
	MYB29	AT5G38490	23
	MYB29	VFP3	24
	MYB29	VFP5	24
	MYB29	AT3G12730	25
	MYB29	ATSTKL1	25
	MYB29	GeBP	25
	MYB29	AT4G00390	25
	MYB29	RAP2.11	25
	MYB29	HMGB11	27
	MYB29	ASL9	30

## Sheet: 1
	TFs binding 1 promoter, 85 TFs in total
	AGI of Promoter	Gene Promoter Names	TF Names	TF_AGI
	AT5G61420	MYB28	MAC5A	AT1G07360
	AT5G61420	MYB28	ATU2AF35A	AT1G27650
	AT5G61420	MYB28	AT1G35490	AT1G35490
	AT5G61420	MYB28	HOS10	AT1G35515
	AT5G61420	MYB28	AT1G47655	AT1G47655
	AT5G61420	MYB28	AGL102	AT1G47760
	AT5G61420	MYB28	PLT2	AT1G51190
	AT5G61420	MYB28	TAF6B	AT1G54360
	AT5G61420	MYB28	TCP1	AT1G67260
	AT5G61420	MYB28	PAN	AT1G68640
	AT5G61420	MYB28	KNAT2	AT1G70510
	AT5G61420	MYB28	AT1G72740	AT1G72740
	AT5G61420	MYB28	XERICO	AT2G04240
	AT5G61420	MYB28	HB21	AT2G18550
	AT5G61420	MYB28	UKTF1	AT2G20100
	AT5G61420	MYB28	SVP	AT2G22540
	AT5G61420	MYB28	CLF	AT2G23380
	AT5G61420	MYB28	HSI2	AT2G30470
	AT5G61420	MYB28	OFP16	AT2G32100
	AT5G61420	MYB28	SPL3	AT2G33810
	AT5G61420	MYB28	SWIB6	AT2G35605
	AT5G61420	MYB28	MYS1	AT2G38300
	AT5G61420	MYB28	FHA3	AT3G02400
	AT5G61420	MYB28	MYB107	AT3G02940
	AT5G61420	MYB28	REM22	AT3G17010
	AT5G61420	MYB28	MED6	AT3G21350
	AT5G61420	MYB28	AT3G44785	AT3G44785
	AT5G61420	MYB28	MYB45	AT3G48920
	AT5G61420	MYB28	WRKY42	AT4G04450
	AT5G61420	MYB28	FRF3	AT4G12850
	AT5G61420	MYB28	MDA1	AT4G14605
	AT5G61420	MYB28	TCP2	AT4G18390
	AT5G61420	MYB28	OFP5	AT4G18830
	AT5G61420	MYB28	JMJ28	AT4G21430
	AT5G61420	MYB28	EBS	AT4G22140
	AT5G61420	MYB28	AT4G25410	AT4G25410
	AT5G61420	MYB28	LAF1	AT4G25560
	AT5G61420	MYB28	AT4G26030	AT4G26030
	AT5G61420	MYB28	IAA29	AT4G32280
	AT5G61420	MYB28	MED7B	AT5G03500
	AT5G61420	MYB28	MTERF7	AT5G07900
	AT5G61420	MYB28	HSF3	AT5G16820
	AT5G61420	MYB28	PRR5	AT5G24470
	AT5G61420	MYB28	AGL89	AT5G27580
	AT5G61420	MYB28	PRE1	AT5G39860
	AT5G61420	MYB28	AT5G43620	AT5G43620
	AT5G61420	MYB28	MAF5	AT5G65080
	AT5G61420	MYB28	DOF1.8	AT1G64620
	AT5G61420	MYB28	VND1	AT2G18060
	AT5G61420	MYB28	WRKY69	AT3G58710
	AT5G61420	MYB28	SPL2	AT5G43270
	AT5G07690	MYB29	AT1G10610	AT1G10610
	AT5G07690	MYB29	AT1G10720	AT1G10720
	AT5G07690	MYB29	ARR7	AT1G19050
	AT5G07690	MYB29	DRNL	AT1G24590
	AT5G07690	MYB29	WIP5	AT1G51220
	AT5G07690	MYB29	ERF61	AT1G64380
	AT5G07690	MYB29	PLAZTZ2	AT1G76590
	AT5G07690	MYB29	WRKY59	AT2G21900
	AT5G07690	MYB29	OFP15	AT2G36050
	AT5G07690	MYB29	MYBC1	AT2G40970
	AT5G07690	MYB29	AFO	AT2G45190
	AT5G07690	MYB29	CPC	AT2G46410
	AT5G07690	MYB29	ADA2A	AT3G07740
	AT5G07690	MYB29	SPL5	AT3G15270
	AT5G07690	MYB29	MTERF11	AT3G18870
	AT5G07690	MYB29	PCL1	AT3G46640
	AT5G07690	MYB29	MNP	AT3G50870
	AT5G07690	MYB29	BHLH38	AT3G56970
	AT5G07690	MYB29	AT4G05630	AT4G05630
	AT5G07690	MYB29	ANAC071	AT4G17980
	AT5G07690	MYB29	HB22	AT4G24660
	AT5G07690	MYB29	CBF1	AT4G25490
	AT5G07690	MYB29	AT5G05090	AT5G05090
	AT5G07690	MYB29	MED31	AT5G19910
	AT5G07690	MYB29	OFP10	AT5G22240
	AT5G07690	MYB29	SIGE	AT5G24120
	AT5G07690	MYB29	EMB1789	AT5G56930
	AT5G07690	MYB29	BOA	AT5G59570
	AT5G07690	MYB29	BT1	AT5G63160
	AT5G07690	MYB29	AT5G65100	AT5G65100
	AT5G07690	MYB29	RMR1	AT5G66160
	AT5G07690	MYB29	AT5G67000	AT5G67000
	AT5G07690	MYB29	PUCHI	AT5G18560
	AT5G07690	MYB29	ERF114	AT5G61890

## Sheet: 2
	TFs binding 2 promoter, 67 TFs in total
	AGI of Promoter	Gene Promoter Names	TF Names	TF_AGI
	AT3G03190	GSTF11	PLIM2B	AT1G01780
	AT5G61420	MYB28	PLIM2B	AT1G01780
	AT1G62570	FMO-GSOX4	TAFII59	AT1G04950
	AT5G61420	MYB28	TAFII59	AT1G04950
	AT3G19710	BCAT4	GATA11	AT1G08010
	AT5G61420	MYB28	GATA11	AT1G08010
	AT1G62570	FMO-GSOX4	JAZ1	AT1G19180
	AT5G07690	MYB29	JAZ1	AT1G19180
	AT1G62560	FMO-GSOX3	BBX13	AT1G28050
	AT5G61420	MYB28	BBX13	AT1G28050
	AT1G62560	FMO-GSOX3	AT1G28160	AT1G28160
	At5G07690	MYB29	AT1G28160	AT1G28160
	AT1G16410	CYP79F1	JAZ8	AT1G30135
	AT5G61420	MYB28	JAZ8	AT1G30135
	AT5G07690	MYB29	ARF13	AT1G34170
	AT5G07700	MYB76	ARF13	AT1G34170
	AT1G62570	FMO-GSOX4	ARR3	AT1G59940
	At5G07690	MYB29	ARR3	AT1G59940
	AT4G13770	CYP83A1	MTERF24	AT1G62085
	AT5G61420	MYB28	MTERF24	AT1G62085
	AT1G18590	SOT17	AT1G63040	AT1G63040
	AT5G07690	MYB29	AT1G63040	AT1G63040
	AT1G18590	SOT17	EGL3	AT1G63650
	AT5G61420	MYB28	EGL3	AT1G63650
	AT1G62560	FMO-GSOX3	AT1G63840	AT1G63840
	AT5G61420	MYB28	AT1G63840	AT1G63840
	AT3G19710	BCAT4	AT2G05330	AT2G05330
	AT5G61420	MYB28	AT2G05330	AT2G05330
	AT5G07690	MYB29	CSP3	AT2G17870
	AT2G30860	GSTF9	CSP3	AT2G17870
	AT5G61420	MYB28	AT2G19260	AT2G19260
	AT4G31500	CYP83B1	AT2G19260	AT2G19260
	AT3G58990	IPMI1	WRKY17	AT2G24570
	AT5G61420	MYB28	WRKY17	AT2G24570
	AT1G62570	FMO-GSOX4	FIT	AT2G28160
	AT5G61420	MYB28	FIT	AT2G28160
	AT1G62570	FMO-GSOX4	AT2G33710	AT2G33710
	AT5G07690	MYB29	AT2G33710	AT2G33710
	AT1G18590	SOT17	AGL29	AT2G34440
	AT5G61420	MYB28	AGL29	AT2G34440
	AT1G62570	FMO-GSOX4	AT2G36026	AT2G36026
	AT5G07690	MYB29	AT2G36026	AT2G36026
	AT5G61420	MYB28	MYS2	AT2G40260
	AT5G07690	MYB29	MYS2	AT2G40260
	AT1G65860	FMO-GSOX1	EEL	AT2G41070
	AT5G07690	MYB29	EEL	AT2G41070
	AT1G18590	SOT17	GATA2	AT2G45050
	AT5G61420	MYB28	GATA2	AT2G45050
	AT2G43100	IPMI2	SWC4	AT2G47210
	AT5G61420	MYB28	SWC4	AT2G47210
	AT1G78370	GSTU20	HRE2	AT2G47520
	AT5G07690	MYB29	HRE2	AT2G47520
	AT5G23020	MAM3	RFI2	AT2G47700
	AT5G61420	MYB28	RFI2	AT2G47700
	AT4G03050	AOP3	LBD41	AT3G02550
	AT5G61420	MYB28	LBD41	AT3G02550
	AT5G23020	MAM3	AT3G05670	AT3G05670
	AT5G07690	MYB29	AT3G05670	AT3G05670
	AT5G23020	MAM3	AGL45	AT3G05860
	AT5G61420	MYB28	AGL45	AT3G05860
	AT1G65860	FMO-GSOX1	FRF2	AT3G07500
	AT5G07690	MYB29	FRF2	AT3G07500
	AT3G19710	BCAT4	ATC3H35	AT3G08505
	AT5G61420	MYB28	ATC3H35	AT3G08505
	AT5G61420	MYB28	AT3G10113	AT3G10113
	AT5G07690	MYB29	AT3G10113	AT3G10113
	AT4G12030	BAT5	REM7	AT3G18960
	AT5G61420	MYB28	REM7	AT3G18960
	AT5G61420	MYB28	DDL	AT3G20550
	AT5G07690	MYB29	DDL	AT3G20550
	AT1G78370	GSTU20	ING1	AT3G24010
	AT5G07690	MYB29	ING1	AT3G24010
	AT1G62540	FMO-GSOX2	NF-YC1	AT3G48590
	AT5G61420	MYB28	NF-YC1	AT3G48590
	AT1G18590	SOT17	GRF4	AT3G52910
	AT5G61420	MYB28	GRF4	AT3G52910
	AT5G23020	MAM3	SRS6	AT3G54430
	AT5G61420	MYB28	SRS6	AT3G54430
	AT1G62560	FMO-GSOX3	SHOT1	AT3G60400
	AT5G61420	MYB28	SHOT1	AT3G60400
	AT1G62560	FMO-GSOX3	ATL68	AT3G61550
	AT5G61420	MYB28	ATL68	AT3G61550
	AT1G78370	GSTU20	WRKY47	AT4G01720
	AT5G61420	MYB28	WRKY47	AT4G01720
	AT3G58990	IPMI1	ORC1B	AT4G12620
	AT5G61420	MYB28	ORC1B	AT4G12620
	AT1G16410	CYP79F1	PPD1	AT4G14713
	AT5G07690	MYB29	PPD1	AT4G14713
	AT1G62540	FMO-GSOX2	KAN3	AT4G17695
	AT5G61420	MYB28	KAN3	AT4G17695
	AT5G61420	MYB28	WRKY28	AT4G18170
	AT4G31500	CYP83B1	WRKY28	AT4G18170
	AT1G62560	FMO-GSOX3	LBD32	AT4G22700
	AT5G61420	MYB28	LBD32	AT4G22700
	AT1G18590	SOT17	RPL	AT5G02030
	AT5G07690	MYB29	RPL	AT5G02030
	AT5G61420	MYB28	AT5G05330	AT5G05330
	AT5G07690	MYB29	AT5G05330	AT5G05330
	AT5G61420	MYB28	HEC3	AT5G09750
	AT4G31500	CYP83B1	HEC3	AT5G09750
	AT5G23020	MAM3	NOT9B	AT5G12980
	AT5G07690	MYB29	NOT9B	AT5G12980
	AT1G78370	GSTU20	AT5G15060	AT5G15060
	AT5G61420	MYB28	AT5G15060	AT5G15060
	AT5G61420	MYB28	DOT2	AT5G16780
	AT5G07700	MYB76	DOT2	AT5G16780
	AT1G65860	FMO-GSOX1	JAZ12	AT5G20900
	AT5G61420	MYB28	JAZ12	AT5G20900
	AT2G31790	UGT74C1	TTG1	AT5G24520
	AT5G61420	MYB28	TTG1	AT5G24520
	AT1G62540	FMO-GSOX2	AT5G26749	AT5G26749
	AT5G61420	MYB28	AT5G26749	AT5G26749
	AT5G23020	MAM3	AGL54	AT5G27090
	AT5G61420	MYB28	AGL54	AT5G27090
	AT1G78370	GSTU20	AGL81	AT5G39750
	AT5G61420	MYB28	AGL81	AT5G39750
	AT3G19710	BCAT4	GAL2	AT5G42640
	AT5G61420	MYB28	GAL2	AT5G42640
	AT2G25450	GS-OH	NF-YC13	AT5G43250
	AT5G61420	MYB28	NF-YC13	AT5G43250
	AT5G61420	MYB28	AT5G43540	AT5G43540
	AT4G31500	CYP83B1	AT5G43540	AT5G43540
	AT1G62560	FMO-GSOX3	BAM8	AT5G45300
	AT5G61420	MYB28	BAM8	AT5G45300
	AT5G07690	MYB29	TRP1	AT5G59430
	AT4G31500	CYP83B1	TRP1	AT5G59430
	AT3G58990	IPMI1	REV	AT5G60690
	AT5G61420	MYB28	REV	AT5G60690
	AT5G61420	MYB28	WRKY51	AT5G64810
	AT4G31500	CYP83B1	WRKY51	AT5G64810
	AT2G31790	UGT74C1	AGL31	AT5G65050
	AT5G61420	MYB28	AGL31	AT5G65050
	AT1G62540	FMO-GSOX2	SHI	AT5G66350
	AT5G61420	MYB28	SHI	AT5G66350

## Sheet: 3
	TFs binding 3 promoter, 32 TFs in total
	AGI of Promoter	Gene Promoter Names	TF Names	TF_AGI
	AT5G23020	MAM3	AIP3	AT1G08780
	AT4G13770	CYP83A1	AIP3	AT1G08780
	AT5G61420	MYB28	AIP3	AT1G08780
	AT1G65860	FMO-GSOX1	AT1G49830	AT1G49830
	AT5G61420	MYB28	AT1G49830	AT1G49830
	AT4G31500	CYP83B1	AT1G49830	AT1G49830
	AT5G07690	MYB29	ZML2	AT1G51600
	AT5G07700	MYB76	ZML2	AT1G51600
	AT4G31500	CYP83B1	ZML2	AT1G51600
	AT5G61420	MYB28	NAC027	AT1G64105
	AT5G07690	MYB29	NAC027	AT1G64105
	AT5G07700	MYB76	NAC027	AT1G64105
	AT1G18590	SOT17	AGL38	AT1G65300
	AT1G62570	FMO-GSOX4	AGL38	AT1G65300
	AT5G61420	MYB28	AGL38	AT1G65300
	AT1G65860	FMO-GSOX1	ABO3	AT1G66600
	AT5G61420	MYB28	ABO3	AT1G66600
	AT4G31500	CYP83B1	ABO3	AT1G66600
	AT2G20610	SUR1	ATC3H14	AT1G66810
	AT4G03050	AOP3	ATC3H14	AT1G66810
	AT5G07690	MYB29	ATC3H14	AT1G66810
	AT5G23020	MAM3	ASY1	AT1G67370
	AT4G13770	CYP83A1	ASY1	AT1G67370
	AT5G61420	MYB28	ASY1	AT1G67370
	AT3G49680	BCAT3	AT2G01818	AT2G01818
	AT2G31790	UGT74C1	AT2G01818	AT2G01818
	AT5G07690	MYB29	AT2G01818	AT2G01818
	AT1G62570	FMO-GSOX4	ATC3H17	AT2G02160
	AT5G61420	MYB28	ATC3H17	AT2G02160
	AT5G07690	MYB29	ATC3H17	AT2G02160
	AT1G31180	IPMDH3	WRKY3	AT2G03340
	AT4G13770	CYP83A1	WRKY3	AT2G03340
	AT5G61420	MYB28	WRKY3	AT2G03340
	AT4G03060	AOP2	GAL1	AT2G15740
	AT5G07690	MYB29	GAL1	AT2G15740
	AT4G31500	CYP83B1	GAL1	AT2G15740
	AT1G65860	FMO-GSOX1	SDG37	AT2G17900
	AT1G65880	BZO1	SDG37	AT2G17900
	AT5G61420	MYB28	SDG37	AT2G17900
	AT2G43100	IPMI2	SUVH6	AT2G22740
	AT1G62570	FMO-GSOX4	SUVH6	AT2G22740
	AT5G61420	MYB28	SUVH6	AT2G22740
	AT5G23020	MAM3	ASL5	AT2G30130
	AT1G31180	IPMDH3	ASL5	AT2G30130
	AT5G07690	MYB29	ASL5	AT2G30130
	AT1G31180	IPMDH3	OFP2	AT2G30400
	AT1G62560	FMO-GSOX3	OFP2	AT2G30400
	AT5G61420	MYB28	OFP2	AT2G30400
	AT1G31180	IPMDH3	SNZ	AT2G39250
	AT1G62540	FMO-GSOX2	SNZ	AT2G39250
	AT5G61420	MYB28	SNZ	AT2G39250
	AT3G58990	IPMI1	AT2G44020	AT2G44020
	AT1G12140	FMO-GSOX5	AT2G44020	AT2G44020
	AT5G07690	MYB29	AT2G44020	AT2G44020
	AT5G23020	MAM3	ATL51	AT3G03550
	AT3G58990	IPMI1	ATL51	AT3G03550
	AT5G61420	MYB28	ATL51	AT3G03550
	AT4G13770	CYP83A1	AT3G53440	AT3G53440
	AT5G61420	MYB28	AT3G53440	AT3G53440
	AT4G31500	CYP83B1	AT3G53440	AT3G53440
	AT5G61420	MYB28	YY1	AT4G06634
	AT5G07700	MYB76	YY1	AT4G06634
	AT4G31500	CYP83B1	YY1	AT4G06634
	AT4G12030	BAT5	ATL39	AT4G09100
	AT4G03050	AOP3	ATL39	AT4G09100
	AT5G07690	MYB29	ATL39	AT4G09100
	AT5G23020	MAM3	WRKY41	AT4G11070
	AT1G65880	BZO1	WRKY41	AT4G11070
	AT5G61420	MYB28	WRKY41	AT4G11070
	AT5G23020	MAM3	GATA7	AT4G36240
	AT5G61420	MYB28	GATA7	AT4G36240
	AT4G31500	CYP83B1	GATA7	AT4G36240
	AT4G12030	BAT5	AGL15	AT5G13790
	AT5G23010	MAM1	AGL15	AT5G13790
	AT5G07690	MYB29	AGL15	AT5G13790
	AT2G31790	UGT74C1	WRKY49	AT5G43290
	AT5G61420	MYB28	WRKY49	AT5G43290
	AT4G31500	CYP83B1	WRKY49	AT5G43290
	AT5G23020	MAM3	BHLH92	AT5G43650
	AT1G62540	FMO-GSOX2	BHLH92	AT5G43650
	AT5G61420	MYB28	BHLH92	AT5G43650
	AT3G03190	GSTF11	AT5G46710	AT5G46710
	AT1G65880	BZO1	AT5G46710	AT5G46710
	AT5G07690	MYB29	AT5G46710	AT5G46710
	AT1G78370	GSTU20	AGL84	AT5G49420
	AT1G18590	SOT17	AGL84	AT5G49420
	AT5G61420	MYB28	AGL84	AT5G49420
	AT3G58990	IPMI1	TZF9	AT5G58620
	AT1G62570	FMO-GSOX4	TZF9	AT5G58620
	AT5G07690	MYB29	TZF9	AT5G58620
	AT1G65860	FMO-GSOX1	AT5G65910	AT5G65910
	AT4G03050	AOP3	AT5G65910	AT5G65910
	AT5G07690	MYB29	AT5G65910	AT5G65910
	AT1G65860	FMO-GSOX1	HB53	AT5G66700
	AT4G03060	AOP2	HB53	AT5G66700
	AT5G61420	MYB28	HB53	AT5G66700

## Sheet: 4
	TFs binding 4 promoter, 37 TFs in total
	AGI of Promoter	Gene Promoter Names	TF Names	TF_AGI
	AT3G58990	IPMI1	BT3	AT1G05690
	AT2G25450	GS-OH	BT3	AT1G05690
	AT5G61420	MYB28	BT3	AT1G05690
	AT4G31500	CYP83B1	BT3	AT1G05690
	AT2G43100	IPMI2	JAZ5	AT1G17380
	AT1G62540	FMO-GSOX2	JAZ5	AT1G17380
	AT5G61420	MYB28	JAZ5	AT1G17380
	AT2G30860	GSTF9	JAZ5	AT1G17380
	AT5G23020	MAM3	AT1G24210	AT1G24210
	AT3G03190	GSTF11	AT1G24210	AT1G24210
	AT1G62540	FMO-GSOX2	AT1G24210	AT1G24210
	AT5G61420	MYB28	AT1G24210	AT1G24210
	AT1G31180	IPMDH3	AT1G32700	AT1G32700
	AT3G03190	GSTF11	AT1G32700	AT1G32700
	AT5G61420	MYB28	AT1G32700	AT1G32700
	AT5G07690	MYB29	AT1G32700	AT1G32700
	AT3G03190	GSTF11	AT1G50680	AT1G50680
	AT1G18590	SOT17	AT1G50680	AT1G50680
	AT1G62570	FMO-GSOX4	AT1G50680	AT1G50680
	AT5G61420	MYB28	AT1G50680	AT1G50680
	AT3G03190	GSTF11	ddf2	AT1G63030
	AT1G65860	FMO-GSOX1	ddf2	AT1G63030
	AT1G65880	BZO1	ddf2	AT1G63030
	AT5G07690	MYB29	ddf2	AT1G63030
	AT2G43100	IPMI2	AGL94	AT1G69540
	AT2G31790	UGT74C1	AGL94	AT1G69540
	AT1G62570	FMO-GSOX4	AGL94	AT1G69540
	AT5G61420	MYB28	AGL94	AT1G69540
	AT5G23020	MAM3	DBP1	AT2G25620
	AT1G78370	GSTU20	DBP1	AT2G25620
	AT5G61420	MYB28	DBP1	AT2G25620
	AT2G30860	GSTF9	DBP1	AT2G25620
	AT1G78370	GSTU20	NOT9C	AT2G32550
	AT1G65860	FMO-GSOX1	NOT9C	AT2G32550
	AT5G61420	MYB28	NOT9C	AT2G32550
	AT2G30860	GSTF9	NOT9C	AT2G32550
	AT5G23020	MAM3	EMB3114	AT2G36000
	AT2G31790	UGT74C1	EMB3114	AT2G36000
	AT1G65860	FMO-GSOX1	EMB3114	AT2G36000
	AT5G61420	MYB28	EMB3114	AT2G36000
	AT2G43100	IPMI2	ATNAA70	AT2G39000
	AT4G13770	CYP83A1	ATNAA70	AT2G39000
	AT5G07690	MYB29	ATNAA70	AT2G39000
	AT4G31500	CYP83B1	ATNAA70	AT2G39000
	AT5G23020	MAM3	OXS2	AT2G41900
	AT1G62560	FMO-GSOX3	OXS2	AT2G41900
	AT1G65880	BZO1	OXS2	AT2G41900
	AT5G07690	MYB29	OXS2	AT2G41900
	AT3G58990	IPMI1	ATL41	AT2G42360
	AT2G43100	IPMI2	ATL41	AT2G42360
	AT4G13770	CYP83A1	ATL41	AT2G42360
	AT5G07690	MYB29	ATL41	AT2G42360
	AT5G23010	MAM1	ATC3H32	AT2G47850
	AT1G78370	GSTU20	ATC3H32	AT2G47850
	AT5G61420	MYB28	ATC3H32	AT2G47850
	AT5G07690	MYB29	ATC3H32	AT2G47850
	AT4G13770	CYP83A1	TCP4	AT3G15030
	AT1G62540	FMO-GSOX2	TCP4	AT3G15030
	AT5G61420	MYB28	TCP4	AT3G15030
	AT4G31500	CYP83B1	TCP4	AT3G15030
	AT1G31180	IPMDH3	HMGB1	AT3G51880
	AT1G78370	GSTU20	HMGB1	AT3G51880
	AT1G18590	SOT17	HMGB1	AT3G51880
	AT5G61420	MYB28	HMGB1	AT3G51880
	AT2G20610	SUR1	OBP3	AT3G55370
	AT1G24100	UGT74B1	OBP3	AT3G55370
	AT1G65860	FMO-GSOX1	OBP3	AT3G55370
	AT5G61420	MYB28	OBP3	AT3G55370
	AT4G13770	CYP83A1	NTT	AT3G57670
	AT1G78370	GSTU20	NTT	AT3G57670
	AT5G61420	MYB28	NTT	AT3G57670
	AT2G30860	GSTF9	NTT	AT3G57670
	AT5G23020	MAM3	AT3G58630	AT3G58630
	AT1G18590	SOT17	AT3G58630	AT3G58630
	AT1G65860	FMO-GSOX1	AT3G58630	AT3G58630
	AT5G61420	MYB28	AT3G58630	AT3G58630
	AT4G12030	BAT5	FRF1	AT3G59470
	AT4G13770	CYP83A1	FRF1	AT3G59470
	AT2G31790	UGT74C1	FRF1	AT3G59470
	AT5G07690	MYB29	FRF1	AT3G59470
	AT3G19710	BCAT4	RR20	AT3G62670
	AT1G65860	FMO-GSOX1	RR20	AT3G62670
	AT5G07690	MYB29	RR20	AT3G62670
	AT5G07700	MYB76	RR20	AT3G62670
	AT1G16410	CYP79F1	KNAT1	AT4G08150
	AT1G78370	GSTU20	KNAT1	AT4G08150
	AT5G61420	MYB28	KNAT1	AT4G08150
	AT5G07700	MYB76	KNAT1	AT4G08150
	AT1G16410	CYP79F1	AT4G10600	AT4G10600
	AT1G18590	SOT17	AT4G10600	AT4G10600
	AT5G07690	MYB29	AT4G10600	AT4G10600
	AT4G31500	CYP83B1	AT4G10600	AT4G10600
	AT3G19710	BCAT4	SNI1	AT4G18470
	AT1G18590	SOT17	SNI1	AT4G18470
	AT1G62560	FMO-GSOX3	SNI1	AT4G18470
	AT5G07690	MYB29	SNI1	AT4G18470
	AT5G23020	MAM3	AT4G22360	AT4G22360
	AT1G31180	IPMDH3	AT4G22360	AT4G22360
	AT1G62570	FMO-GSOX4	AT4G22360	AT4G22360
	AT5G61420	MYB28	AT4G22360	AT4G22360
	AT1G62540	FMO-GSOX2	NLP7	AT4G24020
	AT1G62570	FMO-GSOX4	NLP7	AT4G24020
	AT5G07690	MYB29	NLP7	AT4G24020
	AT4G31500	CYP83B1	NLP7	AT4G24020
	AT1G31180	IPMDH3	ARF16	AT4G30080
	AT1G65880	BZO1	ARF16	AT4G30080
	AT5G61420	MYB28	ARF16	AT4G30080
	AT5G07700	MYB76	ARF16	AT4G30080
	AT3G58990	IPMI1	AT4G31660	AT4G31660
	AT1G31180	IPMDH3	AT4G31660	AT4G31660
	AT5G61420	MYB28	AT4G31660	AT4G31660
	AT2G30860	GSTF9	AT4G31660	AT4G31660
	AT1G31180	IPMDH3	SWIB3	AT4G34290
	AT1G62570	FMO-GSOX4	SWIB3	AT4G34290
	AT5G61420	MYB28	SWIB3	AT4G34290
	AT2G30860	GSTF9	SWIB3	AT4G34290
	AT3G19710	BCAT4	AT5G07400	AT5G07400
	AT2G25450	GS-OH	AT5G07400	AT5G07400
	AT5G61420	MYB28	AT5G07400	AT5G07400
	AT5G07690	MYB29	AT5G07400	AT5G07400
	AT1G78370	GSTU20	MTERF34	AT5G23930
	AT1G62570	FMO-GSOX4	MTERF34	AT5G23930
	AT1G12140	FMO-GSOX5	MTERF34	AT5G23930
	AT5G07690	MYB29	MTERF34	AT5G23930
	AT3G58990	IPMI1	SCL23	AT5G41920
	AT1G31180	IPMDH3	SCL23	AT5G41920
	AT5G61420	MYB28	SCL23	AT5G41920
	AT5G07700	MYB76	SCL23	AT5G41920
	AT4G12030	BAT5	ELO3	AT5G50320
	AT1G65860	FMO-GSOX1	ELO3	AT5G50320
	AT1G62570	FMO-GSOX4	ELO3	AT5G50320
	AT5G07690	MYB29	ELO3	AT5G50320
	AT2G20610	SUR1	HB52	AT5G53980
	AT1G65860	FMO-GSOX1	HB52	AT5G53980
	AT4G03060	AOP2	HB52	AT5G53980
	AT5G61420	MYB28	HB52	AT5G53980
	AT3G03190	GSTF11	IAA33	AT5G57420
	AT2G25450	GS-OH	IAA33	AT5G57420
	AT5G61420	MYB28	IAA33	AT5G57420
	AT5G07700	MYB76	IAA33	AT5G57420
	AT3G58990	IPMI1	MBD7	AT5G59800
	AT2G20610	SUR1	MBD7	AT5G59800
	AT5G07690	MYB29	MBD7	AT5G59800
	AT2G30860	GSTF9	MBD7	AT5G59800
	AT4G12030	BAT5	CHR1	AT5G66750
	AT1G78370	GSTU20	CHR1	AT5G66750
	AT5G61420	MYB28	CHR1	AT5G66750
	AT4G31500	CYP83B1	CHR1	AT5G66750

## Sheet: 5
	TFs binding 5 promoter, 18 TFs in total
	AGI of Promoter	Gene Promoter Names	TF Names	TF_AGI
	AT3G58990	IPMI1	SPL8	AT1G02065
	AT1G31180	IPMDH3	SPL8	AT1G02065
	AT1G65880	BZO1	SPL8	AT1G02065
	AT5G61420	MYB28	SPL8	AT1G02065
	AT5G23020	MAM3	AT1G18960	AT1G18960
	AT1G78370	GSTU20	AT1G18960	AT1G18960
	AT1G62570	FMO-GSOX4	AT1G18960	AT1G18960
	AT5G61420	MYB28	AT1G18960	AT1G18960
	AT1G31180	IPMDH3	NAC016	AT1G34180
	AT1G78370	GSTU20	NAC016	AT1G34180
	AT1G62540	FMO-GSOX2	NAC016	AT1G34180
	AT5G61420	MYB28	NAC016	AT1G34180
	AT5G07690	MYB29	NAC016	AT1G34180
	AT5G23010	MAM1	WRKY67	AT1G66550
	AT1G18590	SOT17	WRKY67	AT1G66550
	AT1G62570	FMO-GSOX4	WRKY67	AT1G66550
	AT5G07690	MYB29	WRKY67	AT1G66550
	AT1G78370	GSTU20	AT1G68240	AT1G68240
	AT1G18590	SOT17	AT1G68240	AT1G68240
	AT1G65860	FMO-GSOX1	AT1G68240	AT1G68240
	AT5G61420	MYB28	AT1G68240	AT1G68240
	AT3G58990	IPMI1	ATL56	AT2G18670
	AT2G31790	UGT74C1	ATL56	AT2G18670
	AT1G62560	FMO-GSOX3	ATL56	AT2G18670
	AT4G03060	AOP2	ATL56	AT2G18670
	AT5G07690	MYB29	ATL56	AT2G18670
	AT1G18590	SOT17	TCX6	AT2G20110
	AT1G65860	FMO-GSOX1	TCX6	AT2G20110
	AT1G62570	FMO-GSOX4	TCX6	AT2G20110
	AT5G61420	MYB28	TCX6	AT2G20110
	AT4G12030	BAT5	ATL84	AT2G28920
	AT3G49680	BCAT3	ATL84	AT2G28920
	AT1G65860	FMO-GSOX1	ATL84	AT2G28920
	AT4G03060	AOP2	ATL84	AT2G28920
	AT5G07690	MYB29	ATL84	AT2G28920
	AT1G16410	CYP79F1	AT2G42040	AT2G42040
	AT3G03190	GSTF11	AT2G42040	AT2G42040
	AT1G62570	FMO-GSOX4	AT2G42040	AT2G42040
	AT5G07690	MYB29	AT2G42040	AT2G42040
	AT4G12030	BAT5	FHA2	AT3G07220
	AT3G58990	IPMI1	FHA2	AT3G07220
	AT1G24100	UGT74B1	FHA2	AT3G07220
	AT1G18590	SOT17	FHA2	AT3G07220
	AT5G07690	MYB29	FHA2	AT3G07220
	AT3G58990	IPMI1	CRF11	AT3G25890
	AT1G31180	IPMDH3	CRF11	AT3G25890
	AT1G78370	GSTU20	CRF11	AT3G25890
	AT5G61420	MYB28	CRF11	AT3G25890
	AT1G78370	GSTU20	WRI1	AT3G54320
	AT1G62540	FMO-GSOX2	WRI1	AT3G54320
	AT1G12140	FMO-GSOX5	WRI1	AT3G54320
	AT5G61420	MYB28	WRI1	AT3G54320
	AT3G58990	IPMI1	TFS1	AT4G34400
	AT3G03190	GSTF11	TFS1	AT4G34400
	AT2G31790	UGT74C1	TFS1	AT4G34400
	AT1G65880	BZO1	TFS1	AT4G34400
	AT5G07690	MYB29	TFS1	AT4G34400
	AT1G65860	FMO-GSOX1	HLS1	AT4G37580
	AT1G62560	FMO-GSOX3	HLS1	AT4G37580
	AT1G62570	FMO-GSOX4	HLS1	AT4G37580
	AT5G61420	MYB28	HLS1	AT4G37580
	AT3G58990	IPMI1	AT5G47790	AT5G47790
	AT1G16410	CYP79F1	AT5G47790	AT5G47790
	AT5G61420	MYB28	AT5G47790	AT5G47790
	AT5G07690	MYB29	AT5G47790	AT5G47790
	AT5G23020	MAM3	MYB119	AT5G58850
	AT3G58990	IPMI1	MYB119	AT5G58850
	AT4G03050	AOP3	MYB119	AT5G58850
	AT5G61420	MYB28	MYB119	AT5G58850
	AT4G12030	BAT5	MYB28	AT5G61420
	AT3G58990	IPMI1	MYB28	AT5G61420
	AT3G03190	GSTF11	MYB28	AT5G61420
	AT4G03060	AOP2	MYB28	AT5G61420
	AT5G61420	MYB28	MYB28	AT5G61420
	AT4G13770	CYP83A1	ATC3H68	AT5G66270
	AT1G65860	FMO-GSOX1	ATC3H68	AT5G66270
	AT1G65880	BZO1	ATC3H68	AT5G66270
	AT5G61420	MYB28	ATC3H68	AT5G66270

## Sheet: 6
	TFs binding 6 promoter, 18 TFs in total
	AGI of Promoter	Gene Promoter Names	TF Names	TF_AGI
	AT5G23010	MAM1	ERF10	AT1G03800
	AT1G31180	IPMDH3	ERF10	AT1G03800
	AT1G62540	FMO-GSOX2	ERF10	AT1G03800
	AT2G25450	GS-OH	ERF10	AT1G03800
	AT5G07690	MYB29	ERF10	AT1G03800
	AT3G58990	IPMI1	WIP3	AT1G08290
	AT3G49680	BCAT3	WIP3	AT1G08290
	AT4G03060	AOP2	WIP3	AT1G08290
	AT4G03050	AOP3	WIP3	AT1G08290
	AT2G25450	GS-OH	WIP3	AT1G08290
	AT5G07690	MYB29	WIP3	AT1G08290
	AT4G12030	BAT5	TRFL5	AT1G15720
	AT1G78370	GSTU20	TRFL5	AT1G15720
	AT1G18590	SOT17	TRFL5	AT1G15720
	AT1G62540	FMO-GSOX2	TRFL5	AT1G15720
	AT5G61420	MYB28	TRFL5	AT1G15720
	AT4G12030	BAT5	ARID3	AT1G20910
	AT5G23010	MAM1	ARID3	AT1G20910
	AT3G58990	IPMI1	ARID3	AT1G20910
	AT5G07690	MYB29	ARID3	AT1G20910
	AT3G58990	IPMI1	NSI	AT1G32070
	AT2G31790	UGT74C1	NSI	AT1G32070
	AT1G62540	FMO-GSOX2	NSI	AT1G32070
	AT4G03060	AOP2	NSI	AT1G32070
	AT5G61420	MYB28	NSI	AT1G32070
	AT3G58990	IPMI1	bZIP	AT1G68880
	AT2G31790	UGT74C1	bZIP	AT1G68880
	AT1G62560	FMO-GSOX3	bZIP	AT1G68880
	AT4G03060	AOP2	bZIP	AT1G68880
	AT5G07690	MYB29	bZIP	AT1G68880
	AT3G19710	BCAT4	MYBL2	AT1G71030
	AT1G31180	IPMDH3	MYBL2	AT1G71030
	AT1G62540	FMO-GSOX2	MYBL2	AT1G71030
	AT1G62570	FMO-GSOX4	MYBL2	AT1G71030
	AT1G65880	BZO1	MYBL2	AT1G71030
	AT5G61420	MYB28	MYBL2	AT1G71030
	AT3G03190	GSTF11	RKD2	AT1G74480
	AT1G78370	GSTU20	RKD2	AT1G74480
	AT1G18590	SOT17	RKD2	AT1G74480
	AT1G12140	FMO-GSOX5	RKD2	AT1G74480
	AT2G25450	GS-OH	RKD2	AT1G74480
	AT5G61420	MYB28	RKD2	AT1G74480
	AT3G58990	IPMI1	PHL4	AT2G20400
	AT1G31180	IPMDH3	PHL4	AT2G20400
	AT1G78370	GSTU20	PHL4	AT2G20400
	AT1G62570	FMO-GSOX4	PHL4	AT2G20400
	AT5G07690	MYB29	PHL4	AT2G20400
	AT3G58990	IPMI1	MAC5B	AT2G29580
	AT1G78370	GSTU20	MAC5B	AT2G29580
	AT1G65880	BZO1	MAC5B	AT2G29580
	AT5G61420	MYB28	MAC5B	AT2G29580
	AT5G23020	MAM3	AT2G46670	AT2G46670
	AT1G78370	GSTU20	AT2G46670	AT2G46670
	AT1G18590	SOT17	AT2G46670	AT2G46670
	AT5G61420	MYB28	AT2G46670	AT2G46670
	AT4G12030	BAT5	SNL1	AT3G01320
	AT1G31180	IPMDH3	SNL1	AT3G01320
	AT1G62540	FMO-GSOX2	SNL1	AT3G01320
	AT1G62570	FMO-GSOX4	SNL1	AT3G01320
	AT5G61420	MYB28	SNL1	AT3G01320
	AT4G12030	BAT5	LBD20	AT3G03760
	AT1G31180	IPMDH3	LBD20	AT3G03760
	AT1G62570	FMO-GSOX4	LBD20	AT3G03760
	AT5G61420	MYB28	LBD20	AT3G03760
	AT5G07690	MYB29	LBD20	AT3G03760
	AT3G58990	IPMI1	LBD25	AT3G27650
	AT1G31180	IPMDH3	LBD25	AT3G27650
	AT1G65860	FMO-GSOX1	LBD25	AT3G27650
	AT4G03060	AOP2	LBD25	AT3G27650
	AT5G61420	MYB28	LBD25	AT3G27650
	AT1G16410	CYP79F1	REV5	AT4G01280
	AT4G13770	CYP83A1	REV5	AT4G01280
	AT1G78370	GSTU20	REV5	AT4G01280
	AT1G62560	FMO-GSOX3	REV5	AT4G01280
	AT5G07690	MYB29	REV5	AT4G01280
	AT2G43100	IPMI2	BEH3	AT4G18890
	AT1G62560	FMO-GSOX3	BEH3	AT4G18890
	AT1G62570	FMO-GSOX4	BEH3	AT4G18890
	AT5G61420	MYB28	BEH3	AT4G18890
	AT5G07690	MYB29	BEH3	AT4G18890
	AT1G78370	GSTU20	PHR1	AT4G28610
	AT1G62540	FMO-GSOX2	PHR1	AT4G28610
	AT1G62570	FMO-GSOX4	PHR1	AT4G28610
	AT1G65880	BZO1	PHR1	AT4G28610
	AT5G61420	MYB28	PHR1	AT4G28610
	AT3G19710	BCAT4	GNA1	AT5G15770
	AT5G23020	MAM3	GNA1	AT5G15770
	AT1G78370	GSTU20	GNA1	AT5G15770
	AT1G62570	FMO-GSOX4	GNA1	AT5G15770
	AT1G65880	BZO1	GNA1	AT5G15770
	AT5G61420	MYB28	GNA1	AT5G15770

[truncated: 25 more sheets: 7, 8, 9, 10, 11, 12, 13, 14, 15, 16, 17, 18, 19, 20, 21, 22, 23, 24, 25, 26 …]
