# Supplementary material for: The RNA-Binding Protein BoRHON1 Positively Regulates the Accumulation of Aliphatic Glucosinolates in Cabbage
Source: Int J Mol Sci. 2024 May 13;25(10):5314. doi: 10.3390/ijms25105314 (PMC11120748; doi:10.3390/ijms25105314)
Supplement: Supplementary file 1 [file ijms-25-05314-s001.zip › Table S2.xlsx]

## Sheet: Sheet1
	Supplementary Table. S2. Gene families with transcription factors binding to promoters of MYB28 and MYB29
	Family	Numbers
	MYB	7
	AP2-EREBP	29
	C2H2	16
	bHLH	10
	MADS	14
	ND	23
	C3H	16
	NAC	13
	WRKY	13
	bZIP	8
	HB	9
	ABI3/VP1	13
	AS2	15
	CCAAT	5
	Orphans	6
	GANT	5
	C2C2-CO-Like	3
	G2-Like	10
	PcG	2
	PHD	8
	Others	139
	Total	364
