# Supplementary material for: The RNA-Binding Protein BoRHON1 Positively Regulates the Accumulation of Aliphatic Glucosinolates in Cabbage
Source: Int J Mol Sci. 2024 May 13;25(10):5314. doi: 10.3390/ijms25105314 (PMC11120748; doi:10.3390/ijms25105314)
Supplement: Supplementary file 1 [file ijms-25-05314-s001.zip › Table S3.xlsx]

## Sheet: Sheet1
	Supplementary Table. S3. Summary of screening of lowest AbA inhibitory concentration of BoMYB28 homologous genes bait yeast strain
	Number	Length	Length from ATG	Minimal concentration of AbA (ng/mL)
	BoMYB28-1-Pro-Full	2000 bp	0 bp	> 1000
	BoMYB28-1-Pro-1	770 bp	1230 bp	0~200
	BoMYB28-1-Pro-2	760 bp	570 bp	> 1000
	BoMYB28-1-Pro-3	670 bp	0 bp	> 1000
	BoMYB28-1-Pro-4	900 bp	1100 bp	650
	BoMYB28-1-Pro-5	1000 bp	1000 bp	> 1000
	BoMYB28-1-Pro-6	1100 bp	900 bp	> 1000
	BoMYB28-2-Pro-Full	2000 bp	0 bp	> 1000
	BoMYB28-2-Pro-1	770 bp	1230 bp	200~400
	BoMYB28-2-Pro-2	760 bp	570 bp	200~400
	BoMYB28-2-Pro-3	670 bp	0 bp	> 1000
	BoMYB28-2-Pro-4	369 bp	300 bp	0~200
	BoMYB28-2-Pro-5	352 bp	0 bp	> 1000
	BoMYB28-2-Pro-6	1430 bp	570 bp	200~400
	BoMYB28-2-Pro-7	1700 bp	300 bp	150
	BoMYB28-2-Pro-Full	2000 bp	0 bp	300
