# Supplementary material for: The RNA-Binding Protein BoRHON1 Positively Regulates the Accumulation of Aliphatic Glucosinolates in Cabbage
Source: Int J Mol Sci. 2024 May 13;25(10):5314. doi: 10.3390/ijms25105314 (PMC11120748; doi:10.3390/ijms25105314)
Supplement: Supplementary file 1 [file ijms-25-05314-s001.zip › Table S4.xlsx]

## Sheet: Sheet1
	Supplementary Table. S4. RNA sampling information for yeast library construction in cabbage
	Number	Tissue	Growth condition	Growth period	Treatment
	1	Leaf	Nutrient substrate for constant temperature incubator	20 d	Untreated
	2	Leaf	MS medium for constant temperature incubator	10 d	Untreated
	3	Leaf	Nutrient substrate for constant temperature incubator	60 d	Untreated
	4	Leaf	Nutrient substrate for constant temperature incubator	20 d	MeJA treatment
	5	Leaf	MS medium for constant temperature incubator	10 d	MeJA treatment
	6	Leaf	Nutrient substrate for constant temperature incubator	60 d	MeJA treatment
	7	Root	Nutrient substrate for constant temperature incubator	20 d	Untreated
	8	Root	Nutrient substrate for constant temperature incubator	20 d	MeJA treatment
	9	Root	MS medium for constant temperature incubator	10 d	Untreated
	10	Root	MS medium for constant temperature incubator	10 d	MeJA treatment
	11	Flower	Experimental field	After bolting	Untreated
	12	Leaf	Experimental field	After bolting	Untreated
	13	Stem	Experimental field	After bolting	Untreated
