# Supplementary material for: The RNA-Binding Protein BoRHON1 Positively Regulates the Accumulation of Aliphatic Glucosinolates in Cabbage
Source: Int J Mol Sci. 2024 May 13;25(10):5314. doi: 10.3390/ijms25105314 (PMC11120748; doi:10.3390/ijms25105314)
Supplement: Supplementary file 1 [file ijms-25-05314-s001.zip › Table S5.xlsx]

## Sheet: Sheet1
	Supplementary Table. S5. List of proteins interacting with BoMYB28 homologous genes in the yeast one-hybrid screen
	Promoter	number	Gene	binding number	At Gene	Gene name	function
	BoMYB28-1	BM1-1	BolC03g013590.2J	1	AT5G57850	ADCL	ADCL encodes a protein that acts as a 4-amino-4-deoxychorismate lyase. It catalyzes the production 4-aminobenzoate (pABA) production which is required for folate biosynthesis. The enzyme localizes to chloroplasts based on an import assay and GFP localization experiments. Involved in D-Amino Acid Stimulated Ethylene Production.
	BoMYB28-1	BM1-2	BolC08g019340.2J	1	AT4G28610	PHR1	Similar to phosphate starvation response gene from Chlamydomonas. Weakly responsive to phosphate starvation. Acts upstream of PHO2 in phosphate signaling. Its expression is responsive to both phosphate (Pi) and phosphite (Phi) in shoots.
	BoMYB28-1	BM1-3	BolC03g011770.2J	1	AT5G60660	PIP2;4	A member of the plasma membrane intrinsic protein subfamily PIP2.When expressed in yeast cells can conduct hydrogen peroxide into those cells. Mutants exhibit longer root hairs.
	BoMYB28-1	BM1-4	BolC05g015710.2J	1	AT1G18070	EF-1ALPHA	Translation elongation factor EF1A/initiation factor IF2gamma family protein
	BoMYB28-1	BM1-5	BolC06g021730.2J	1	AT3G54890	LHCA1	Encodes a component of the light harvesting complex associated with photosystem I.
	BoMYB28-1	BM1-6	BolC03g070030.2J	1	AT1G28310		Dof-type zinc finger DNA-binding family protein
	BoMYB28-1	BM1-7/BM2-17	BolC04g020130.2J	1	AT2G29960	CYP5	encodes a cyclophilin protein that exhibits peptidylprolyl cis/trans-isomerase and protein refolding activities that were sensitive to cyclosporin A. The protein interacts with GNOM in vitro and is localized to both the cytosolic and membrane fractions. The gene is expressed in the developing embryo.
	BoMYB28-1	BM1-8	BolC02g009160.2J	1	AT5G18800		Cox19-like CHCH family protein
	BoMYB28-1	BM1-9	BolC03g012230.2J	1	AT5G59890	ADF4	actin depolymerizing factor 4 (ADF4) mRNA, complete cds
	BoMYB28-1	BM1-10	BolC07g016750.2J	1	AT1G28570		SGNH hydrolase-type esterase superfamily protein
	BoMYB28-1	BM1-11	BolC06g010770.2J	1	AT1G35430		transmembrane protein
	BoMYB28-1	BM1-12	BolC03g011390.2J	1	AT5G22270	SIED1	hypothetical protein
	BoMYB28-1	BM1-13	BolC02g013870.2J	1	AT5G58970	UCP2	UCP2 and its paralog UCP1 is a member of the PUMP2 family of uncoupling proteins. It functions as a mitochondrial transporter of spartate, glutamate and dicarboxylates.
	BoMYB28-2	BM2-1	BolC08g015550.2J	1	AT4G16500	CYS4	Cystatin/monellin superfamily protein
	BoMYB28-2	BM2-2	BolC04g008580.2J	1	AT2G39440		ribonuclease H2 subunit C-like protein
	BoMYB28-2	BM2-3	BolC09g022970.2J	1	AT5G65360	H3.1	Histone superfamily protein
	BoMYB28-2	BM2-4	BolC04g040720.2J	1	AT5G65360	H3.1	Histone superfamily protein
	BoMYB28-2	BM2-5	BolC09g062340.2J	1	AT5G65360	H3.1	Histone superfamily protein
	BoMYB28-2	BM2-6	BolC04g036460.2J	1	AT3G55605		Mitochondrial glycoprotein family protein
	BoMYB28-2	BM2-7	BolC06g039450.2J	1	AT1G68220		aerobic coproporphyrinogen-III oxidase (DUF1218)
	BoMYB28-2	BM2-8	BolC04g025330.2J	1	AT1G58170		Disease resistance-responsive (dirigent-like protein) family protein
	BoMYB28-2	BM2-9	BolC03g070750.2J	1	AT5G32440		Ubiquitin system component Cue protein
	BoMYB28-2	BM2-10	BolC04g000490.2J	1	AT2G48030		DNAse I-like superfamily protein
	BoMYB28-2	BM2-11	BolC06g035510.2J	1	AT1G68660	CLPS1	ClpS1 is a member of the caseionolytic proteinase S family of N-recognins. It is involved in proteolysis in the chloroplast stroma. An arginine residue (Arg50) controls low-affinity substrate binding
	BoMYB28-2	BM2-12	BolC07g009240.2J	1	AT2G06510	RPA1A	Encodes a homolog of Replication Protein A that is involved in meiosis I in pollen mother cells. rpa1a mutants have a reduced number of class I crossovers. The protein is located in chromatin-associated foci in early leptotene and can be detected in these foci until late pachytene of meiosis I.
	BoMYB28-2	BM2-13	BolC08g020790.2J	2	AT1G56330	SAR1B	Encodes a small GTP-binding protein implicated in ER to cis-Golgi transport of other proteins. A member of ARF-like GTPase family. A thaliana has 21 members, in two subfamilies, ARF and ARF-like (ARL) GTPases. The protein is found associated to the ER and free in the cytosol
	BoMYB28-2	BM2-14	BolC02g034500.2J	1	AT1G78300	GRF2	G-box binding factor GF14 omega encoding a 14-3-3 protein The mRNA is cell-to-cell mobile
	BoMYB28-2	BM2-15	BolC03g074920.2J	1	AT4G35450	AKR2	A molecular chaperone that binds to the transmembrane domains of interacting proteins to prevent aggregation and direct them to the right location after translation.Involved in targeting of chloroplast outer membrane proteins to the chloroplast
	BoMYB28-2	BM2-16	BolC08g002750.2J	1	AT1G07140	SIRANBP	Encodes a putative Ran-binding protein
	BoMYB28-2	BM1-7/BM2-17	BolC04g020130.2J	1	AT2G29960	CYP5	encodes a cyclophilin protein that exhibits peptidylprolyl cis/trans-isomerase and protein refolding activities that were sensitive to cyclosporin A. The protein interacts with GNOM in vitro and is localized to both the cytosolic and membrane fractions. The gene is expressed in the developing embryo
	BoMYB28-2	BM2-18	BolC04g021080.2J	1	AT2G29080	FTSH3	encodes an FtsH protease that is localized to the mitochondrion
	BoMYB28-2	BM2-19	BolC05g023550.2J	3	AT1G26460		Tetratricopeptide repeat (TPR)-like superfamily protein
	BoMYB28-2	BM2-20	BolC04g000640.2J	1	AT3G62790		NADH-ubiquinone oxidoreductase-like protein
	BoMYB28-2	BM2-21	BolC07g056300.2J	1	AT4G32020		serine/arginine repetitive matrix-like protein
	BoMYB28-2	BM2-22	BolC04g057790.2J	2	AT1G05870		hypothetical protein
	BoMYB28-2	BM2-23	BolC01g053150.2J	1	AT3G08910		DNAJ heat shock family protein
	BoMYB28-2	BM2-24	BolC03g065630.2J	1	AT3G45900		Ribonuclease P protein subunit P38-like protein
	BoMYB28-2	BM2-25	BolC06g016370.2J	1	AT4G15093	LIGB	catalytic LigB subunit of aromatic ring-opening dioxygenase family
	BoMYB28-2	BM2-26	BolC03g083100.2J	1	AT1G50370	FYPP1	Calcineurin-like metallo-phosphoesterase superfamily protein
	BoMYB28-2	BM2-27	BolC04g044100.2J	1	AT2G17280		Phosphoglycerate mutase family protein
	BoMYB28-2	BM2-28	BolC02g035990.2J	1	AT1G80560	IMD2	The AtIMD2 is one out of 3 genes encoding the enzyme 3-isopropylmalate dehydrogenase involved in leucine biosynthesis in Arabidopsis. Its subcellular location has been targeted to plastids. The mRNA is cell-to-cell mobile
	BoMYB28-2	BM2-29	BolC08g045160.2J	1	AT3G62020	GLP10	germin-like protein
	BoMYB28-2	BM2-30	BolC05g062530.2J	1	AT3G02100		UDP-Glycosyltransferase superfamily protein
	BoMYB28-2	BM2-31	BolC08g027110.2J	1	AT1G18570	MYB51	Encodes a member of the R2R3-MYB transcription family. Involved in indole glucosinolate biosynthesis. The mRNA is cell-to-cell mobile.
	BoMYB28-2	BM2-32	BolC04g063050.2J	1	AT2G38390		Peroxidase superfamily protein
	BoMYB28-2	BM2-33	BolC03g071060.2J	1	AT1G29930	CAB1	Subunit of light-harvesting complex II (LHCII),which absorbs light and transfers energy to the photosynthetic reaction center. The mRNA is cell-to-cell mobile
	BoMYB28-2	BM2-34	BolC09g028500.2J	1	AT2G03710	SEP4	This gene belongs to the family of SEP genes. It is involved in the development of sepals, petals, stamens and carpels. Additionally, it plays a central role in the determination of flower meristem and organ identity
	BoMYB28-2	BM2-35	BolC06g030730.2J	1	AT5G10980	H3.3	Histone superfamily protein
	BoMYB28-2	BM2-36	BolC05g050510.2J	1	AT3G15580	APG8H	Encodes APG8, a component of autophagy conjugation pathway. Delivered to the lumens of vacuole under nitrogen-starvation condition
	BoMYB28-2	BM2-37	BolC06g015690.2J	1	AT1G55210		Disease resistance-responsive (dirigent-like protein) family protein
	BoMYB28-3	BM3-1	BolC02g052990.2J	2	AT3G27160	GHS1	GHS1 encodes plastid ribosomal protein S21 The mRNA is cell-to-cell mobile
	BoMYB28-3	BM3-2	BolC06g032220.2J	1	AT1G73530	ORRM6	RNA-binding (RRM/RBD/RNP motifs) family protein
	BoMYB28-3	BM3-3	BolC03g038850.2J	1	AT3G07170	IRP1	Sterile alpha motif (SAM) domain-containing protein
	BoMYB28-3	BM3-4	BolC01g053440.2J	1	AT3G07910		reactive oxygen species modulator-like protein
	BoMYB28-3	BM3-5	BolC03g006040.2J	2	AT5G12310		RING/U-box superfamily protein
	BoMYB28-3	BM3-6	BolC07g058610.2J	1	AT4G36130		Ribosomal protein L2 family
	BoMYB28-3	BM3-7	BolC02g062070.2J	1	AT5G64240	MC3	Encodes a type I metacaspase. Two Arabidopsis metacaspases, AT1G02170 (MC1) and AT4G25110 (MC2) antagonistically control programmed cell death in Arabidopsis. MC1 is a positive regulator of cell death and requires conserved caspase-like putative catalytic residues for its function. MC2 negatively regulates cell death. This function is independent of the putative catalytic residues. A third type I…
	BoMYB28-3	BM3-8	BolC03g012990.2J	1	AT2G29960	CYP5	encodes a cyclophilin protein that exhibits peptidylprolyl cis/trans-isomerase and protein refolding activities that were sensitive to cyclosporin A. The protein interacts with GNOM in vitro and is localized to both the cytosolic and membrane fractions. The gene is expressed in the developing embryo
	BoMYB28-3	BM3-9	BolC01g003270.2J	1	AT4G35785		RNA-binding (RRM/RBD/RNP motifs) family protein
	BoMYB28-3	BM3-10	BolC06g007430.2J	1	AT1G52630		O-fucosyltransferase family protein
	BoMYB28-3	BM3-11	BolC07g037810.2J	1	AT5G48760		Ribosomal protein L13 family protein
	BoMYB28-3	BM3-12	BolC03g070650.2J	1	AT1G29340	PUB17	Encodes a protein containing a UND, a U-box, and an ARM domain. This protein has E3 ubiquitin ligase activity. It is required for cell death and full resistance specified by Arabidopsis RPM1 and RPS4 resistance proteins against Pseudomonas syringae pv tomato. The mRNA is cell-to-cell mobile
	BoMYB28-3	BM3-13	BolC04g004390.2J	1	AT3G58680	MBF1B	One of three genes in A. thaliana encoding multiprotein bridging factor 1, a highly conserved transcriptional coactivator. May serve as a bridging factor between a bZIP factor and TBP. Its expression is developmentally regulated. The mRNA is cell-to-cell mobile
	BoMYB28-3	BM3-14	BolC02g014240.2J	1	AT1G26370	RID1	RNA helicase family protein
	BoMYB28-3	BM3-15	BolC04g028630.2J	1	AT1G62370		RING/U-box superfamily protein
	BoMYB28-3	BM3-16	BolC03g035730.2J	1	AT3G01590		Galactose mutarotase-like superfamily protein
	BoMYB28-3	BM3-17	BolC01g019500.2J	1	AT4G25100	FSD1	Fe-superoxide dismutase
	BoMYB28-3	BM3-18	BolC05g004380.2J	3	AT1G06190	RHON1	Encodes a novel ribonucleic acid-binding protein that interacts with the endonuclease RNase E and supports its function in processing plastid ribonucleic acids
	BoMYB28-3	BM3-19	Bol021902	1	AT1G48750		Bifunctional inhibitor/lipid-transfer protein/seed storage 2S albumin superfamily protein
	BoMYB28-3	BM3-20	BolC02g030340.2J	1	AT1G73470		hypothetical protein
