# Supplementary material for: The RNA-Binding Protein BoRHON1 Positively Regulates the Accumulation of Aliphatic Glucosinolates in Cabbage
Source: Int J Mol Sci. 2024 May 13;25(10):5314. doi: 10.3390/ijms25105314 (PMC11120748; doi:10.3390/ijms25105314)
Supplement: Supplementary file 1 [file ijms-25-05314-s001.zip › Table S6.xlsx]

## Sheet: Sheet1
	Supplementary Table. S6. Primers used in this study
	Gene	Sequence (5' to 3')
	BoMYB28-1-pAbAi-F	ATGAATTGAAAAGCTTGTAATAAATAATTATTAGAGTACTTATTGAGGATCG
	BoMYB28-1-pAbAi-R	GTCGACAGATCCCCGGGTACCGAAAGCCGACAATATTTCTTTTACAG
	BoMYB28-1-Pro-1-pAbAi-FP	ATGAATTGAAAAGCTTGTAATAAATAATTATTAGAGTACTTATTGAGGATCG
	BoMYB28-1-Pro-1-pAbAi-RP	GTCGACAGATCCCCGGGTACCATTTTGCTTTTTATATATTCATGTAATGTTATAA
	BoMYB28-1-Pro-2-pAbAi-FP	ATGAATTGAAAAGCTTTCACCACCATGCATCAAACAA
	BoMYB28-1-Pro-2-pAbAi-RP	GTCGACAGATCCCCGGGTACCTTGTTGCCACGAGAAGCATG
	BoMYB28-1-Pro-3-pAbAi-FP	ATGAATTGAAAAGCTTTGCGTTGGACTTACTACCTAAAACC
	BoMYB28-1-Pro-3-pAbAi-RP	GTCGACAGATCCCCGGGTACCGAAAGCCGACAATATTTCTTTTACAG
	BoMYB28-1-Pro-4-pAbAi-FP	ATGAATTGAAAAGCTTGTAATAAATAATTATTAGAGTACTTATTGAGGATCG
	BoMYB28-1-Pro-4-pAbAi-RP	GTCGACAGATCCCCGGGTACCAGGATAAGAAAGAAATAGATCTTTTGATGA
	BoMYB28-1-Pro-5-pAbAi-FP	ATGAATTGAAAAGCTTGTAATAAATAATTATTAGAGTACTTATTGAGGATCG
	BoMYB28-1-Pro-5-pAbAi-RP	GTCGACAGATCCCCGGGTACCTATATAAAACCTCTGAAAGACTGAAAACAC
	BoMYB28-1-Pro-6-pAbAi-FP	ATGAATTGAAAAGCTTGTAATAAATAATTATTAGAGTACTTATTGAGGATCG
	BoMYB28-1-Pro-6-pAbAi-RP	GTCGACAGATCCCCGGGTACCCATGCCCCTTTCTTCAGCC
	BoMYB28-2-pAbAi-F	ATGAATTGAAAAGCTTCCTGGTAGTTAATTGAATATATAATTATATTACTCA
	BoMYB28-2-pAbAi-R	GTCGACAGATCCCCGGGTACCTGAGCTTGACCGGGAGTATCG
	BoMYB28-2-Pro-1-pAbAi-FP	ATGAATTGAAAAGCTTCCTGGTAGTTAATTGAATATATAATTATATTACTCA
	BoMYB28-2-Pro-1-pAbAi-RP	GTCGACAGATCCCCGGGTACCTACCCACAGAGCTGCTAGGTGTT
	BoMYB28-2-Pro-2-pAbAi-FP	ATGAATTGAAAAGCTTTAGTGTTATAAAAATACATATAATATTTCAAGGATA
	BoMYB28-2-Pro-2-pAbAi-RP	GTCGACAGATCCCCGGGTACCAAAAAGAGAAAACTAGAATGATGATCACT
	BoMYB28-2-Pro-3-pAbAi-FP	ATGAATTGAAAAGCTTAAAAAAAACAAATACGTTTATTTTTAACAA
	BoMYB28-2-Pro-3-pAbAi-RP	GTCGACAGATCCCCGGGTACCTGAGCTTGACCGGGAGTATCG
	BoMYB28-2-Pro-4-pAbAi-FP	ATGAATTGAAAAGCTTAAAAAAAACAAATACGTTTATTTTTAACAA
	BoMYB28-2-Pro-4-pAbAi-RP	GTCGACAGATCCCCGGGTACCAGAGACTAAAATGATGTGTGCTATTGC
	BoMYB28-2-Pro-5-pAbAi-FP	ATGAATTGAAAAGCTTATTAGCAATATGTGACTAAAAATTGCAA
	BoMYB28-2-Pro-5-pAbAi-RP	GTCGACAGATCCCCGGGTACCTGAGCTTGACCGGGAGTATCG
	BoMYB28-2-Pro-6-pAbAi-FP	ATGAATTGAAAAGCTTCCTGGTAGTTAATTGAATATATAATTATATTACTCA
	BoMYB28-2-Pro-6-pAbAi-RP	GTCGACAGATCCCCGGGTACCAAAAAGAGAAAACTAGAATGATGATCACT
	BoMYB28-2-Pro-7-pAbAi-FP	ATGAATTGAAAAGCTTCCTGGTAGTTAATTGAATATATAATTATATTACTCA
	BoMYB28-2-Pro-7-pAbAi-RP	GTCGACAGATCCCCGGGTACCAGAGACTAAAATGATGTGTGCTATTGC
	BoMYB28-3-pAbAi-FP	ATGAATTGAAAAGCTTAACTTAATACTCCATTCGTTTCATTAAGA
	BoMYB28-3-pAbAi-RP	GTCGACAGATCCCCGGGTACCTGAGCTTGACCGGGAGTATTG
	BoRHON1-AD-FP	GCCATGGAGGCCAGTGAATTCATGTCGGGAACTTTCAGTTTGAA
	BoRHON1-AD-RP	CAGCTCGAGCTCGATGGATCCTCAGATGGAATCACTACTAAGCAACTC
	BoMYB28-3-LUC-FP	CTATAGGGCGAATTGGGTACCAACTTAATACTCCATTCGTTTCATTAAGA
	BoMYB28-3-LUC-RP	TGTTTTTGGCGTCTTCCATGGTGAGCTTGACCGGGAGTATTG
	BoRHON1-62SK-FP	CGCTCTAGAACTAGTGGATCCATGTCGGGAACTTTCAGTTTGAA
	BoRHON1-62SK-RP	GATAAGCTTGATATCGAATTCGATGGAATCACTACTAAGCAACTCCA
	BoRHON1-BD-FP	TATGGCCATGGAGGCCGAATTCATGTCGGGAACTTTCAGTTTGAA
	BoRHON1-BD-RP	CGCTGCAGGTCGACGGATCCTCAGATGGAATCACTACTAAGCAACTC
	qPCR-BoRHON1-FP	AAGACGAACCTGAGCCTGTG
	qPCR-BoRHON1-RP	CTCCACGAGTTGGGCTTTCT
	qPCR-BoACTIN-FP	CGTGACCTTACTGACTACC
	qPCR-BoACTIN-RP	CTCCATCTCCTGCTCGTA
	BoRHON1-P35-FP	GCCCAAGCTACGCGTCTCGAGATGTCGGGAACTTTCAGTTTGAA
	BoRHON1-P35-RP	TCCCCCGGGCTGCAGGAATTCGATGGAATCACTACTAAGCAACTCCA
	BoRHON1-2307-FP	GAGAACACGGGGGACTCTAGAATGTCGGGAACTTTCAGTTTGAA
	BoRHON1-2307-RP	GGAAATTCGAGCTCGGGTACCTCAGATGGAATCACTACTAAGCAACTC
	qPCR-AtACT2-FP	CACTTGCACCAAGCAGCATG
	qPCR-AtACT2-RP	GATTCCTGGACCTGCCTCATC
